# Supplementary material for: Removing unwanted variation from large-scale RNA sequencing data with PRPS
Source: Nat Biotechnol. 2022 Sep 15;41(1):82–95. doi: 10.1038/s41587-022-01440-w (PMC9849124; doi:10.1038/s41587-022-01440-w)
Supplement: Supplementary file 3 — Supplementary Table 1. Collated sample metadata for 11,023 TCGA RNA-seq samples, including date, plate identifier, center, tissue and purity [file 41587_2022_1440_MOESM3_ESM.xlsx]

## Sheet: Supp Table 1
Supplementary Table 1. Collated sample metadata for 11023 TCGA RNA-seq samples, including date, plate identifier, center, tissue, and purity.
Samples	Year	Month	Day	Plates	TSS	Center	Tissues	Purity_singscore	CancerType
TCGA-PK-A5HA-01A-11R-A29S-07	2013	5	8	A29S	PK	7	cancer	0.479	ACC (Adrenocortical carcinoma)
TCGA-OR-A5K6-01A-11R-A29S-07	2013	5	8	A29S	OR	7	cancer	0.589	ACC (Adrenocortical carcinoma)
TCGA-OR-A5KU-01A-11R-A29S-07	2013	5	8	A29S	OR	7	cancer	0.646	ACC (Adrenocortical carcinoma)
TCGA-OR-A5K9-01A-11R-A29S-07	2013	5	8	A29S	OR	7	cancer	0.635	ACC (Adrenocortical carcinoma)
TCGA-OR-A5LC-01A-11R-A29S-07	2013	5	8	A29S	OR	7	cancer	0.595	ACC (Adrenocortical carcinoma)
TCGA-OR-A5JF-01A-11R-A29S-07	2013	5	8	A29S	OR	7	cancer	0.634	ACC (Adrenocortical carcinoma)
TCGA-OR-A5JX-01A-11R-A29S-07	2013	5	8	A29S	OR	7	cancer	0.602	ACC (Adrenocortical carcinoma)
TCGA-OU-A5PI-01A-12R-A29S-07	2013	5	8	A29S	OU	7	cancer	0.611	ACC (Adrenocortical carcinoma)
TCGA-PK-A5HB-01A-11R-A29S-07	2013	5	8	A29S	PK	7	cancer	0.619	ACC (Adrenocortical carcinoma)
TCGA-OR-A5J7-01A-11R-A29S-07	2013	5	8	A29S	OR	7	cancer	0.64	ACC (Adrenocortical carcinoma)
TCGA-OR-A5L9-01A-11R-A29S-07	2013	5	8	A29S	OR	7	cancer	0.495	ACC (Adrenocortical carcinoma)
TCGA-OR-A5L8-01A-11R-A29S-07	2013	5	8	A29S	OR	7	cancer	0.654	ACC (Adrenocortical carcinoma)
TCGA-PA-A5YG-01A-11R-A29S-07	2013	5	8	A29S	PA	7	cancer	0.466	ACC (Adrenocortical carcinoma)
TCGA-OR-A5K3-01A-11R-A29S-07	2013	5	8	A29S	OR	7	cancer	0.577	ACC (Adrenocortical carcinoma)
TCGA-OR-A5KZ-01A-11R-A29S-07	2013	5	8	A29S	OR	7	cancer	0.573	ACC (Adrenocortical carcinoma)
TCGA-OR-A5LJ-01A-11R-A29S-07	2013	5	8	A29S	OR	7	cancer	0.62	ACC (Adrenocortical carcinoma)
TCGA-OR-A5KO-01A-11R-A29S-07	2013	5	8	A29S	OR	7	cancer	0.684	ACC (Adrenocortical carcinoma)
TCGA-OR-A5JV-01A-11R-A29S-07	2013	5	8	A29S	OR	7	cancer	0.463	ACC (Adrenocortical carcinoma)
TCGA-OR-A5LB-01A-11R-A29S-07	2013	5	8	A29S	OR	7	cancer	0.666	ACC (Adrenocortical carcinoma)
TCGA-PK-A5H8-01A-11R-A29S-07	2013	5	8	A29S	PK	7	cancer	0.598	ACC (Adrenocortical carcinoma)
TCGA-OR-A5JT-01A-11R-A29S-07	2013	5	8	A29S	OR	7	cancer	0.612	ACC (Adrenocortical carcinoma)
TCGA-OR-A5JL-01A-11R-A29S-07	2013	5	8	A29S	OR	7	cancer	0.602	ACC (Adrenocortical carcinoma)
TCGA-OR-A5JA-01A-11R-A29S-07	2013	5	8	A29S	OR	7	cancer	0.63	ACC (Adrenocortical carcinoma)
TCGA-OR-A5JM-01A-11R-A29S-07	2013	5	8	A29S	OR	7	cancer	0.685	ACC (Adrenocortical carcinoma)
TCGA-OR-A5L6-01A-11R-A29S-07	2013	5	8	A29S	OR	7	cancer	0.574	ACC (Adrenocortical carcinoma)
TCGA-OR-A5J8-01A-11R-A29S-07	2013	5	8	A29S	OR	7	cancer	0.335	ACC (Adrenocortical carcinoma)
TCGA-OR-A5LP-01A-11R-A29S-07	2013	5	8	A29S	OR	7	cancer	0.494	ACC (Adrenocortical carcinoma)
TCGA-OR-A5JK-01A-11R-A29S-07	2013	5	8	A29S	OR	7	cancer	0.465	ACC (Adrenocortical carcinoma)
TCGA-OR-A5LK-01A-11R-A29S-07	2013	5	8	A29S	OR	7	cancer	0.452	ACC (Adrenocortical carcinoma)
TCGA-OR-A5J6-01A-31R-A29S-07	2013	5	8	A29S	OR	7	cancer	0.544	ACC (Adrenocortical carcinoma)
TCGA-PK-A5H9-01A-11R-A29S-07	2013	5	8	A29S	PK	7	cancer	0.536	ACC (Adrenocortical carcinoma)
TCGA-OR-A5LO-01A-11R-A29S-07	2013	5	8	A29S	OR	7	cancer	0.69	ACC (Adrenocortical carcinoma)
TCGA-OR-A5K1-01A-11R-A29S-07	2013	5	8	A29S	OR	7	cancer	0.566	ACC (Adrenocortical carcinoma)
TCGA-OR-A5LG-01A-11R-A29S-07	2013	5	8	A29S	OR	7	cancer	0.55	ACC (Adrenocortical carcinoma)
TCGA-OR-A5KY-01A-11R-A29S-07	2013	5	8	A29S	OR	7	cancer	0.566	ACC (Adrenocortical carcinoma)
TCGA-OR-A5JG-01A-11R-A29S-07	2013	5	8	A29S	OR	7	cancer	0.596	ACC (Adrenocortical carcinoma)
TCGA-OR-A5JW-01A-11R-A29S-07	2013	5	8	A29S	OR	7	cancer	0.612	ACC (Adrenocortical carcinoma)
TCGA-OR-A5JC-01A-11R-A29S-07	2013	5	8	A29S	OR	7	cancer	0.584	ACC (Adrenocortical carcinoma)
TCGA-OR-A5JS-01A-11R-A29S-07	2013	5	8	A29S	OR	7	cancer	0.657	ACC (Adrenocortical carcinoma)
TCGA-OR-A5JP-01A-11R-A29S-07	2013	5	8	A29S	OR	7	cancer	0.612	ACC (Adrenocortical carcinoma)
TCGA-OR-A5L4-01A-11R-A29S-07	2013	5	8	A29S	OR	7	cancer	0.57	ACC (Adrenocortical carcinoma)
TCGA-OR-A5LH-01A-11R-A29S-07	2013	5	8	A29S	OR	7	cancer	0.592	ACC (Adrenocortical carcinoma)
TCGA-OR-A5LS-01A-11R-A29S-07	2013	5	8	A29S	OR	7	cancer	0.667	ACC (Adrenocortical carcinoma)
TCGA-OR-A5KT-01A-11R-A29S-07	2013	5	8	A29S	OR	7	cancer	0.452	ACC (Adrenocortical carcinoma)
TCGA-OR-A5JQ-01A-11R-A29S-07	2013	5	8	A29S	OR	7	cancer	0.49	ACC (Adrenocortical carcinoma)
TCGA-OR-A5LD-01A-11R-A29S-07	2013	5	8	A29S	OR	7	cancer	0.661	ACC (Adrenocortical carcinoma)
TCGA-OR-A5K8-01A-11R-A29S-07	2013	5	8	A29S	OR	7	cancer	0.617	ACC (Adrenocortical carcinoma)
TCGA-OR-A5K4-01A-11R-A29S-07	2013	5	8	A29S	OR	7	cancer	0.68	ACC (Adrenocortical carcinoma)
TCGA-OR-A5JD-01A-11R-A29S-07	2013	5	8	A29S	OR	7	cancer	0.535	ACC (Adrenocortical carcinoma)
TCGA-P6-A5OF-01A-11R-A29S-07	2013	5	8	A29S	P6	7	cancer	0.598	ACC (Adrenocortical carcinoma)
TCGA-OR-A5KW-01A-11R-A29S-07	2013	5	8	A29S	OR	7	cancer	0.635	ACC (Adrenocortical carcinoma)
TCGA-OR-A5J1-01A-11R-A29S-07	2013	5	8	A29S	OR	7	cancer	0.598	ACC (Adrenocortical carcinoma)
TCGA-OR-A5LA-01A-11R-A29S-07	2013	5	8	A29S	OR	7	cancer	0.481	ACC (Adrenocortical carcinoma)
TCGA-OR-A5JI-01A-11R-A29S-07	2013	5	8	A29S	OR	7	cancer	0.505	ACC (Adrenocortical carcinoma)
TCGA-OR-A5JE-01A-11R-A29S-07	2013	5	8	A29S	OR	7	cancer	0.576	ACC (Adrenocortical carcinoma)
TCGA-OR-A5KX-01A-11R-A29S-07	2013	5	8	A29S	OR	7	cancer	0.64	ACC (Adrenocortical carcinoma)
TCGA-OR-A5JO-01A-11R-A29S-07	2013	5	8	A29S	OR	7	cancer	0.381	ACC (Adrenocortical carcinoma)
TCGA-OR-A5LN-01A-11R-A29S-07	2013	5	8	A29S	OR	7	cancer	0.499	ACC (Adrenocortical carcinoma)
TCGA-OR-A5JB-01A-11R-A29S-07	2013	5	8	A29S	OR	7	cancer	0.459	ACC (Adrenocortical carcinoma)
TCGA-OR-A5K5-01A-11R-A29S-07	2013	5	8	A29S	OR	7	cancer	0.638	ACC (Adrenocortical carcinoma)
TCGA-OR-A5K2-01A-11R-A29S-07	2013	5	8	A29S	OR	7	cancer	0.59	ACC (Adrenocortical carcinoma)
TCGA-P6-A5OG-01A-22R-A29S-07	2013	5	8	A29S	P6	7	cancer	0.369	ACC (Adrenocortical carcinoma)
TCGA-OR-A5LT-01A-11R-A29S-07	2013	5	8	A29S	OR	7	cancer	0.643	ACC (Adrenocortical carcinoma)
TCGA-OR-A5LL-01A-11R-A29S-07	2013	5	8	A29S	OR	7	cancer	0.624	ACC (Adrenocortical carcinoma)
TCGA-OR-A5KV-01A-11R-A29S-07	2013	5	8	A29S	OR	7	cancer	0.68	ACC (Adrenocortical carcinoma)
TCGA-OR-A5J9-01A-11R-A29S-07	2013	5	8	A29S	OR	7	cancer	0.627	ACC (Adrenocortical carcinoma)
TCGA-OR-A5JR-01A-11R-A29S-07	2013	5	8	A29S	OR	7	cancer	0.567	ACC (Adrenocortical carcinoma)
TCGA-OR-A5LE-01A-11R-A29S-07	2013	5	8	A29S	OR	7	cancer	0.696	ACC (Adrenocortical carcinoma)
TCGA-OR-A5LM-01A-11R-A29S-07	2013	5	8	A29S	OR	7	cancer	0.621	ACC (Adrenocortical carcinoma)
TCGA-OR-A5K0-01A-11R-A29S-07	2013	5	8	A29S	OR	7	cancer	0.649	ACC (Adrenocortical carcinoma)
TCGA-OR-A5J3-01A-11R-A29S-07	2013	5	8	A29S	OR	7	cancer	0.648	ACC (Adrenocortical carcinoma)
TCGA-OR-A5JZ-01A-11R-A29S-07	2013	5	8	A29S	OR	7	cancer	0.578	ACC (Adrenocortical carcinoma)
TCGA-OR-A5LR-01A-11R-A29S-07	2013	5	8	A29S	OR	7	cancer	0.572	ACC (Adrenocortical carcinoma)
TCGA-OR-A5J5-01A-11R-A29S-07	2013	5	8	A29S	OR	7	cancer	0.667	ACC (Adrenocortical carcinoma)
TCGA-OR-A5L5-01A-11R-A29S-07	2013	5	8	A29S	OR	7	cancer	0.485	ACC (Adrenocortical carcinoma)
TCGA-OR-A5JJ-01A-11R-A29S-07	2013	5	8	A29S	OR	7	cancer	0.633	ACC (Adrenocortical carcinoma)
TCGA-OR-A5J2-01A-11R-A29S-07	2013	5	8	A29S	OR	7	cancer	0.581	ACC (Adrenocortical carcinoma)
TCGA-OR-A5L3-01A-11R-A29S-07	2013	5	8	A29S	OR	7	cancer	0.616	ACC (Adrenocortical carcinoma)
TCGA-OR-A5JY-01A-31R-A29S-07	2013	5	8	A29S	OR	7	cancer	0.582	ACC (Adrenocortical carcinoma)
TCGA-C4-A0F1-01A-11R-A034-07	2010	7	14	A034	C4	7	cancer	0.515	BLCA (Bladder Urothelial Carcinoma)
TCGA-C4-A0F7-01A-11R-A084-07	2010	9	29	A084	C4	7	cancer	0.593	BLCA (Bladder Urothelial Carcinoma)
TCGA-BL-A0C8-01A-11R-A10U-07	2011	1	12	A10U	BL	7	cancer	0.571	BLCA (Bladder Urothelial Carcinoma)
TCGA-BT-A0S7-01A-11R-A10U-07	2011	1	12	A10U	BT	7	cancer	0.544	BLCA (Bladder Urothelial Carcinoma)
TCGA-BL-A13J-11A-13R-A10U-07	2011	1	12	A10U	BL	7	normal	0.44	BLCA (Bladder Urothelial Carcinoma)
TCGA-BT-A0YX-01A-11R-A10U-07	2011	1	12	A10U	BT	7	cancer	0.481	BLCA (Bladder Urothelial Carcinoma)
TCGA-C4-A0F0-01A-12R-A10U-07	2011	1	12	A10U	C4	7	cancer	0.47	BLCA (Bladder Urothelial Carcinoma)
TCGA-BL-A13J-01A-11R-A10U-07	2011	1	12	A10U	BL	7	cancer	0.533	BLCA (Bladder Urothelial Carcinoma)
TCGA-CU-A0YR-01A-12R-A10U-07	2011	1	12	A10U	CU	7	cancer	0.433	BLCA (Bladder Urothelial Carcinoma)
TCGA-C4-A0F6-01A-11R-A10U-07	2011	1	12	A10U	C4	7	cancer	0.529	BLCA (Bladder Urothelial Carcinoma)
TCGA-CU-A0YN-01A-21R-A10U-07	2011	1	12	A10U	CU	7	cancer	0.466	BLCA (Bladder Urothelial Carcinoma)
TCGA-CU-A0YO-01A-11R-A10U-07	2011	1	12	A10U	CU	7	cancer	0.478	BLCA (Bladder Urothelial Carcinoma)
TCGA-CU-A0YR-11A-13R-A10U-07	2011	1	12	A10U	CU	7	normal	0.395	BLCA (Bladder Urothelial Carcinoma)
TCGA-CU-A0YN-11A-11R-A10U-07	2011	1	12	A10U	CU	7	normal	0.436	BLCA (Bladder Urothelial Carcinoma)
TCGA-BL-A13I-01A-11R-A13Y-07	2011	3	30	A13Y	BL	7	cancer	0.358	BLCA (Bladder Urothelial Carcinoma)
TCGA-DK-A1AC-01A-11R-A13Y-07	2011	3	30	A13Y	DK	7	cancer	0.46	BLCA (Bladder Urothelial Carcinoma)
TCGA-DK-A1A6-01A-11R-A13Y-07	2011	3	30	A13Y	DK	7	cancer	0.487	BLCA (Bladder Urothelial Carcinoma)
TCGA-DK-A1AB-01A-11R-A13Y-07	2011	3	30	A13Y	DK	7	cancer	0.412	BLCA (Bladder Urothelial Carcinoma)
TCGA-CF-A1HS-01A-11R-A13Y-07	2011	3	30	A13Y	CF	7	cancer	0.515	BLCA (Bladder Urothelial Carcinoma)
TCGA-DK-A1A3-01A-11R-A13Y-07	2011	3	30	A13Y	DK	7	cancer	0.461	BLCA (Bladder Urothelial Carcinoma)
TCGA-DK-A1AE-01A-11R-A13Y-07	2011	3	30	A13Y	DK	7	cancer	0.599	BLCA (Bladder Urothelial Carcinoma)
TCGA-DK-A1A5-01A-11R-A13Y-07	2011	3	30	A13Y	DK	7	cancer	0.478	BLCA (Bladder Urothelial Carcinoma)
TCGA-DK-A1AD-01A-11R-A13Y-07	2011	3	30	A13Y	DK	7	cancer	0.522	BLCA (Bladder Urothelial Carcinoma)
TCGA-DK-A1AF-01A-11R-A13Y-07	2011	3	30	A13Y	DK	7	cancer	0.342	BLCA (Bladder Urothelial Carcinoma)
TCGA-CF-A1HR-01A-11R-A13Y-07	2011	3	30	A13Y	CF	7	cancer	0.537	BLCA (Bladder Urothelial Carcinoma)
TCGA-DK-A1AG-01A-11R-A13Y-07	2011	3	30	A13Y	DK	7	cancer	0.604	BLCA (Bladder Urothelial Carcinoma)
TCGA-DK-A1A7-01A-11R-A13Y-07	2011	3	30	A13Y	DK	7	cancer	0.574	BLCA (Bladder Urothelial Carcinoma)
TCGA-DK-A1AA-01A-11R-A13Y-07	2011	3	30	A13Y	DK	7	cancer	0.592	BLCA (Bladder Urothelial Carcinoma)
TCGA-BT-A20U-11A-11R-A14Y-07	2011	5	3	A14Y	BT	7	normal	0.511	BLCA (Bladder Urothelial Carcinoma)
TCGA-BT-A20T-01A-11R-A14Y-07	2011	5	3	A14Y	BT	7	cancer	0.476	BLCA (Bladder Urothelial Carcinoma)
TCGA-BT-A20N-11A-11R-A14Y-07	2011	5	3	A14Y	BT	7	normal	0.401	BLCA (Bladder Urothelial Carcinoma)
TCGA-BT-A20V-01A-11R-A14Y-07	2011	5	3	A14Y	BT	7	cancer	0.583	BLCA (Bladder Urothelial Carcinoma)
TCGA-BT-A20N-01A-11R-A14Y-07	2011	5	3	A14Y	BT	7	cancer	0.612	BLCA (Bladder Urothelial Carcinoma)
TCGA-BT-A20J-01A-11R-A14Y-07	2011	5	3	A14Y	BT	7	cancer	0.434	BLCA (Bladder Urothelial Carcinoma)
TCGA-BT-A20O-01A-21R-A14Y-07	2011	5	3	A14Y	BT	7	cancer	0.291	BLCA (Bladder Urothelial Carcinoma)
TCGA-BT-A20Q-01A-11R-A14Y-07	2011	5	3	A14Y	BT	7	cancer	0.428	BLCA (Bladder Urothelial Carcinoma)
TCGA-BT-A20P-01A-11R-A14Y-07	2011	5	3	A14Y	BT	7	cancer	0.635	BLCA (Bladder Urothelial Carcinoma)
TCGA-BT-A20Q-11A-11R-A14Y-07	2011	5	3	A14Y	BT	7	normal	0.482	BLCA (Bladder Urothelial Carcinoma)
TCGA-BT-A20U-01A-11R-A14Y-07	2011	5	3	A14Y	BT	7	cancer	0.521	BLCA (Bladder Urothelial Carcinoma)
TCGA-BT-A20W-11A-11R-A14Y-07	2011	5	3	A14Y	BT	7	normal	0.362	BLCA (Bladder Urothelial Carcinoma)
TCGA-BT-A20W-01A-21R-A14Y-07	2011	5	3	A14Y	BT	7	cancer	0.515	BLCA (Bladder Urothelial Carcinoma)
TCGA-BT-A20X-01A-11R-A16R-07	2011	6	21	A16R	BT	7	cancer	0.501	BLCA (Bladder Urothelial Carcinoma)
TCGA-BT-A20R-11A-11R-A16R-07	2011	6	21	A16R	BT	7	normal	0.429	BLCA (Bladder Urothelial Carcinoma)
TCGA-CF-A27C-01A-11R-A16R-07	2011	6	21	A16R	CF	7	cancer	0.667	BLCA (Bladder Urothelial Carcinoma)
TCGA-BT-A20R-01A-12R-A16R-07	2011	6	21	A16R	BT	7	cancer	0.442	BLCA (Bladder Urothelial Carcinoma)
TCGA-H4-A2HO-01A-11R-A180-07	2011	8	31	A180	H4	7	cancer	0.531	BLCA (Bladder Urothelial Carcinoma)
TCGA-G2-A2EJ-01A-11R-A180-07	2011	8	31	A180	G2	7	cancer	0.563	BLCA (Bladder Urothelial Carcinoma)
TCGA-GD-A2C5-01A-12R-A180-07	2011	8	31	A180	GD	7	cancer	0.527	BLCA (Bladder Urothelial Carcinoma)
TCGA-G2-A2ES-01A-11R-A180-07	2011	8	31	A180	G2	7	cancer	0.467	BLCA (Bladder Urothelial Carcinoma)
TCGA-H4-A2HQ-01A-11R-A180-07	2011	8	31	A180	H4	7	cancer	0.636	BLCA (Bladder Urothelial Carcinoma)
TCGA-GD-A2C5-11A-11R-A180-07	2011	8	31	A180	GD	7	normal	0.442	BLCA (Bladder Urothelial Carcinoma)
TCGA-G2-A2EO-01A-11R-A180-07	2011	8	31	A180	G2	7	cancer	0.41	BLCA (Bladder Urothelial Carcinoma)
TCGA-DK-A2I1-01A-11R-A180-07	2011	8	31	A180	DK	7	cancer	0.407	BLCA (Bladder Urothelial Carcinoma)
TCGA-DK-A2I2-01A-11R-A180-07	2011	8	31	A180	DK	7	cancer	0.417	BLCA (Bladder Urothelial Carcinoma)
TCGA-G2-A2EC-01A-11R-A180-07	2011	8	31	A180	G2	7	cancer	0.444	BLCA (Bladder Urothelial Carcinoma)
TCGA-BT-A2LA-01A-11R-A18C-07	2011	9	27	A18C	BT	7	cancer	0.679	BLCA (Bladder Urothelial Carcinoma)
TCGA-G2-A2EL-01A-12R-A18C-07	2011	9	27	A18C	G2	7	cancer	0.717	BLCA (Bladder Urothelial Carcinoma)
TCGA-DK-A2HX-01A-12R-A18C-07	2011	9	27	A18C	DK	7	cancer	0.447	BLCA (Bladder Urothelial Carcinoma)
TCGA-DK-A2I6-01A-12R-A18C-07	2011	9	27	A18C	DK	7	cancer	0.583	BLCA (Bladder Urothelial Carcinoma)
TCGA-BT-A2LA-11A-11R-A18C-07	2011	9	27	A18C	BT	7	normal	0.489	BLCA (Bladder Urothelial Carcinoma)
TCGA-G2-A2EK-01A-22R-A18C-07	2011	9	27	A18C	G2	7	cancer	0.552	BLCA (Bladder Urothelial Carcinoma)
TCGA-G2-A2EF-01A-12R-A18C-07	2011	9	27	A18C	G2	7	cancer	0.467	BLCA (Bladder Urothelial Carcinoma)
TCGA-BT-A2LB-11A-11R-A18C-07	2011	9	27	A18C	BT	7	normal	0.438	BLCA (Bladder Urothelial Carcinoma)
TCGA-BT-A2LB-01A-11R-A18C-07	2011	9	27	A18C	BT	7	cancer	0.448	BLCA (Bladder Urothelial Carcinoma)
TCGA-FD-A3B3-01A-12R-A206-07	2011	12	13	A206	FD	7	cancer	0.358	BLCA (Bladder Urothelial Carcinoma)
TCGA-FT-A3EE-01A-11R-A206-07	2011	12	13	A206	FT	7	cancer	0.582	BLCA (Bladder Urothelial Carcinoma)
TCGA-E5-A2PC-01A-11R-A206-07	2011	12	13	A206	E5	7	cancer	0.574	BLCA (Bladder Urothelial Carcinoma)
TCGA-HQ-A2OE-01A-11R-A206-07	2011	12	13	A206	HQ	7	cancer	0.632	BLCA (Bladder Urothelial Carcinoma)
TCGA-FD-A3B4-01A-12R-A206-07	2011	12	13	A206	FD	7	cancer	0.429	BLCA (Bladder Urothelial Carcinoma)
TCGA-FD-A3B5-01A-11R-A20F-07	2012	1	17	A20F	FD	7	cancer	0.582	BLCA (Bladder Urothelial Carcinoma)
TCGA-GC-A3I6-01A-11R-A20F-07	2012	1	17	A20F	GC	7	cancer	0.496	BLCA (Bladder Urothelial Carcinoma)
TCGA-GV-A3JW-01A-11R-A20F-07	2012	1	17	A20F	GV	7	cancer	0.671	BLCA (Bladder Urothelial Carcinoma)
TCGA-DK-A3IU-01A-11R-A20F-07	2012	1	17	A20F	DK	7	cancer	0.313	BLCA (Bladder Urothelial Carcinoma)
TCGA-DK-A3IN-01A-11R-A20F-07	2012	1	17	A20F	DK	7	cancer	0.432	BLCA (Bladder Urothelial Carcinoma)
TCGA-CF-A3MG-01A-11R-A20F-07	2012	1	17	A20F	CF	7	cancer	0.675	BLCA (Bladder Urothelial Carcinoma)
TCGA-DK-A3IL-01A-11R-A20F-07	2012	1	17	A20F	DK	7	cancer	0.582	BLCA (Bladder Urothelial Carcinoma)
TCGA-CF-A3MI-01A-11R-A20F-07	2012	1	17	A20F	CF	7	cancer	0.564	BLCA (Bladder Urothelial Carcinoma)
TCGA-CF-A3MH-01A-11R-A20F-07	2012	1	17	A20F	CF	7	cancer	0.637	BLCA (Bladder Urothelial Carcinoma)
TCGA-G2-A3IB-01A-11R-A20F-07	2012	1	17	A20F	G2	7	cancer	0.611	BLCA (Bladder Urothelial Carcinoma)
TCGA-GV-A3JX-01A-11R-A20F-07	2012	1	17	A20F	GV	7	cancer	0.55	BLCA (Bladder Urothelial Carcinoma)
TCGA-DK-A3IT-01A-31R-A20F-07	2012	1	17	A20F	DK	7	cancer	0.486	BLCA (Bladder Urothelial Carcinoma)
TCGA-DK-A3IM-01A-11R-A20F-07	2012	1	17	A20F	DK	7	cancer	0.655	BLCA (Bladder Urothelial Carcinoma)
TCGA-G2-A3IE-01A-11R-A20F-07	2012	1	17	A20F	G2	7	cancer	0.606	BLCA (Bladder Urothelial Carcinoma)
TCGA-FD-A3B7-01A-31R-A20F-07	2012	1	17	A20F	FD	7	cancer	0.328	BLCA (Bladder Urothelial Carcinoma)
TCGA-FD-A3B8-01A-31R-A20F-07	2012	1	17	A20F	FD	7	cancer	0.273	BLCA (Bladder Urothelial Carcinoma)
TCGA-FD-A3B6-01A-21R-A20F-07	2012	1	17	A20F	FD	7	cancer	0.431	BLCA (Bladder Urothelial Carcinoma)
TCGA-BT-A2LD-01A-12R-A20F-07	2012	1	17	A20F	BT	7	cancer	0.537	BLCA (Bladder Urothelial Carcinoma)
TCGA-CF-A3MF-01A-12R-A21D-07	2012	2	15	A21D	CF	7	cancer	0.623	BLCA (Bladder Urothelial Carcinoma)
TCGA-GV-A3JZ-01A-11R-A21D-07	2012	2	15	A21D	GV	7	cancer	0.53	BLCA (Bladder Urothelial Carcinoma)
TCGA-CU-A3KJ-01A-11R-A21D-07	2012	2	15	A21D	CU	7	cancer	0.548	BLCA (Bladder Urothelial Carcinoma)
TCGA-FD-A3NA-01A-11R-A21D-07	2012	2	15	A21D	FD	7	cancer	0.495	BLCA (Bladder Urothelial Carcinoma)
TCGA-FD-A3N6-01A-11R-A21D-07	2012	2	15	A21D	FD	7	cancer	0.56	BLCA (Bladder Urothelial Carcinoma)
TCGA-DK-A3IK-01A-32R-A21D-07	2012	2	15	A21D	DK	7	cancer	0.553	BLCA (Bladder Urothelial Carcinoma)
TCGA-DK-A2I4-01A-11R-A21D-07	2012	2	15	A21D	DK	7	cancer	0.299	BLCA (Bladder Urothelial Carcinoma)
TCGA-BL-A3JM-01A-12R-A21D-07	2012	2	15	A21D	BL	7	cancer	0.551	BLCA (Bladder Urothelial Carcinoma)
TCGA-FD-A3N5-01A-11R-A21D-07	2012	2	15	A21D	FD	7	cancer	0.547	BLCA (Bladder Urothelial Carcinoma)
TCGA-DK-A3IV-01A-22R-A21D-07	2012	2	15	A21D	DK	7	cancer	0.529	BLCA (Bladder Urothelial Carcinoma)
TCGA-DK-A3IS-01A-21R-A21D-07	2012	2	15	A21D	DK	7	cancer	0.633	BLCA (Bladder Urothelial Carcinoma)
TCGA-GV-A3QH-01A-11R-A220-07	2012	4	30	A220	GV	7	cancer	0.69	BLCA (Bladder Urothelial Carcinoma)
TCGA-BT-A3PH-01A-11R-A220-07	2012	4	30	A220	BT	7	cancer	0.598	BLCA (Bladder Urothelial Carcinoma)
TCGA-GV-A3JV-01A-11R-A220-07	2012	4	30	A220	GV	7	cancer	0.486	BLCA (Bladder Urothelial Carcinoma)
TCGA-GV-A3QG-01A-11R-A220-07	2012	4	30	A220	GV	7	cancer	0.29	BLCA (Bladder Urothelial Carcinoma)
TCGA-GD-A3OQ-01A-32R-A220-07	2012	4	30	A220	GD	7	cancer	0.584	BLCA (Bladder Urothelial Carcinoma)
TCGA-GC-A3RB-01A-12R-A220-07	2012	4	30	A220	GC	7	cancer	0.598	BLCA (Bladder Urothelial Carcinoma)
TCGA-GD-A3OS-01A-12R-A220-07	2012	4	30	A220	GD	7	cancer	0.548	BLCA (Bladder Urothelial Carcinoma)
TCGA-BT-A3PJ-01A-21R-A220-07	2012	4	30	A220	BT	7	cancer	0.493	BLCA (Bladder Urothelial Carcinoma)
TCGA-GV-A3QI-01A-11R-A220-07	2012	4	30	A220	GV	7	cancer	0.693	BLCA (Bladder Urothelial Carcinoma)
TCGA-GD-A3OP-11A-11R-A220-07	2012	4	30	A220	GD	7	normal	0.459	BLCA (Bladder Urothelial Carcinoma)
TCGA-GD-A3OP-01A-21R-A220-07	2012	4	30	A220	GD	7	cancer	0.495	BLCA (Bladder Urothelial Carcinoma)
TCGA-BT-A3PK-01A-21R-A220-07	2012	4	30	A220	BT	7	cancer	0.441	BLCA (Bladder Urothelial Carcinoma)
TCGA-GD-A3OQ-11A-21R-A220-07	2012	4	30	A220	GD	7	normal	0.455	BLCA (Bladder Urothelial Carcinoma)
TCGA-FD-A3SJ-01A-12R-A22U-07	2012	6	27	A22U	FD	7	cancer	0.528	BLCA (Bladder Urothelial Carcinoma)
TCGA-E7-A3X6-01A-12R-A22U-07	2012	6	27	A22U	E7	7	cancer	0.488	BLCA (Bladder Urothelial Carcinoma)
TCGA-FD-A3SN-01A-12R-A22U-07	2012	6	27	A22U	FD	7	cancer	0.517	BLCA (Bladder Urothelial Carcinoma)
TCGA-FD-A3SR-01A-11R-A22U-07	2012	6	27	A22U	FD	7	cancer	0.441	BLCA (Bladder Urothelial Carcinoma)
TCGA-DK-A3X2-01A-11R-A22U-07	2012	6	27	A22U	DK	7	cancer	0.675	BLCA (Bladder Urothelial Carcinoma)
TCGA-GC-A3WC-11A-11R-A22U-07	2012	6	27	A22U	GC	7	normal	0.385	BLCA (Bladder Urothelial Carcinoma)
TCGA-GC-A3RC-01A-11R-A22U-07	2012	6	27	A22U	GC	7	cancer	0.46	BLCA (Bladder Urothelial Carcinoma)
TCGA-FD-A3SS-01A-12R-A22U-07	2012	6	27	A22U	FD	7	cancer	0.602	BLCA (Bladder Urothelial Carcinoma)
TCGA-GC-A3BM-01A-11R-A22U-07	2012	6	27	A22U	GC	7	cancer	0.602	BLCA (Bladder Urothelial Carcinoma)
TCGA-K4-A3WS-01A-11R-A22U-07	2012	6	27	A22U	K4	7	cancer	0.388	BLCA (Bladder Urothelial Carcinoma)
TCGA-GC-A3OO-01A-11R-A22U-07	2012	6	27	A22U	GC	7	cancer	0.492	BLCA (Bladder Urothelial Carcinoma)
TCGA-K4-A3WV-01A-11R-A22U-07	2012	6	27	A22U	K4	7	cancer	0.649	BLCA (Bladder Urothelial Carcinoma)
TCGA-GC-A3WC-01A-31R-A22U-07	2012	6	27	A22U	GC	7	cancer	0.422	BLCA (Bladder Urothelial Carcinoma)
TCGA-DK-A3WX-01A-22R-A22U-07	2012	6	27	A22U	DK	7	cancer	0.429	BLCA (Bladder Urothelial Carcinoma)
TCGA-GC-A3RD-01A-12R-A22U-07	2012	6	27	A22U	GC	7	cancer	0.589	BLCA (Bladder Urothelial Carcinoma)
TCGA-DK-A3WY-01A-11R-A22U-07	2012	6	27	A22U	DK	7	cancer	0.304	BLCA (Bladder Urothelial Carcinoma)
TCGA-G2-A3VY-01A-11R-A22U-07	2012	6	27	A22U	G2	7	cancer	0.697	BLCA (Bladder Urothelial Carcinoma)
TCGA-FD-A3SP-01A-31R-A22U-07	2012	6	27	A22U	FD	7	cancer	0.319	BLCA (Bladder Urothelial Carcinoma)
TCGA-CU-A3QU-01A-11R-A22U-07	2012	6	27	A22U	CU	7	cancer	0.656	BLCA (Bladder Urothelial Carcinoma)
TCGA-GC-A3BM-11A-11R-A22U-07	2012	6	27	A22U	GC	7	normal	0.455	BLCA (Bladder Urothelial Carcinoma)
TCGA-GV-A3QF-01A-31R-A22U-07	2012	6	27	A22U	GV	7	cancer	0.644	BLCA (Bladder Urothelial Carcinoma)
TCGA-FD-A3SM-01A-11R-A22U-07	2012	6	27	A22U	FD	7	cancer	0.512	BLCA (Bladder Urothelial Carcinoma)
TCGA-DK-A3X1-01A-12R-A22U-07	2012	6	27	A22U	DK	7	cancer	0.547	BLCA (Bladder Urothelial Carcinoma)
TCGA-FD-A3SQ-01A-21R-A22U-07	2012	6	27	A22U	FD	7	cancer	0.425	BLCA (Bladder Urothelial Carcinoma)
TCGA-FD-A3SL-01A-21R-A22U-07	2012	6	27	A22U	FD	7	cancer	0.413	BLCA (Bladder Urothelial Carcinoma)
TCGA-CU-A3YL-01A-11R-A22U-07	2012	6	27	A22U	CU	7	cancer	0.583	BLCA (Bladder Urothelial Carcinoma)
TCGA-K4-A3WV-11A-21R-A22U-07	2012	6	27	A22U	K4	7	normal	0.556	BLCA (Bladder Urothelial Carcinoma)
TCGA-E7-A3Y1-01A-11R-A22U-07	2012	6	27	A22U	E7	7	cancer	0.602	BLCA (Bladder Urothelial Carcinoma)
TCGA-FD-A3SO-01A-11R-A22U-07	2012	6	27	A22U	FD	7	cancer	0.436	BLCA (Bladder Urothelial Carcinoma)
TCGA-FJ-A3Z7-01A-12R-A23N-07	2012	8	29	A23N	FJ	7	cancer	0.501	BLCA (Bladder Urothelial Carcinoma)
TCGA-FJ-A3ZF-01A-11R-A23N-07	2012	8	29	A23N	FJ	7	cancer	0.69	BLCA (Bladder Urothelial Carcinoma)
TCGA-GC-A3YS-01A-11R-A23N-07	2012	8	29	A23N	GC	7	cancer	0.442	BLCA (Bladder Urothelial Carcinoma)
TCGA-DK-A3WW-01A-22R-A23N-07	2012	8	29	A23N	DK	7	cancer	0.433	BLCA (Bladder Urothelial Carcinoma)
TCGA-GU-A42R-01A-11R-A23N-07	2012	8	29	A23N	GU	7	cancer	0.649	BLCA (Bladder Urothelial Carcinoma)
TCGA-FJ-A3ZE-01A-11R-A23N-07	2012	8	29	A23N	FJ	7	cancer	0.703	BLCA (Bladder Urothelial Carcinoma)
TCGA-K4-A3WU-01B-11R-A23N-07	2012	8	29	A23N	K4	7	cancer	0.42	BLCA (Bladder Urothelial Carcinoma)
TCGA-GV-A40E-01A-12R-A23N-07	2012	8	29	A23N	GV	7	cancer	0.532	BLCA (Bladder Urothelial Carcinoma)
TCGA-GV-A3QK-01B-11R-A23N-07	2012	8	29	A23N	GV	7	cancer	0.535	BLCA (Bladder Urothelial Carcinoma)
TCGA-BT-A42C-01A-11R-A23N-07	2012	8	29	A23N	BT	7	cancer	0.644	BLCA (Bladder Urothelial Carcinoma)
TCGA-GV-A40G-01A-11R-A23N-07	2012	8	29	A23N	GV	7	cancer	0.665	BLCA (Bladder Urothelial Carcinoma)
TCGA-GU-A42P-01A-11R-A23W-07	2012	10	17	A23W	GU	7	cancer	0.69	BLCA (Bladder Urothelial Carcinoma)
TCGA-FD-A43S-01A-21R-A23W-07	2012	10	17	A23W	FD	7	cancer	0.352	BLCA (Bladder Urothelial Carcinoma)
TCGA-FD-A43N-01A-11R-A23W-07	2012	10	17	A23W	FD	7	cancer	0.502	BLCA (Bladder Urothelial Carcinoma)
TCGA-CF-A47X-01A-31R-A23W-07	2012	10	17	A23W	CF	7	cancer	0.65	BLCA (Bladder Urothelial Carcinoma)
TCGA-BT-A42E-01A-11R-A23W-07	2012	10	17	A23W	BT	7	cancer	0.453	BLCA (Bladder Urothelial Carcinoma)
TCGA-BT-A42F-01A-11R-A23W-07	2012	10	17	A23W	BT	7	cancer	0.415	BLCA (Bladder Urothelial Carcinoma)
TCGA-FD-A43X-01A-11R-A23W-07	2012	10	17	A23W	FD	7	cancer	0.655	BLCA (Bladder Urothelial Carcinoma)
TCGA-CF-A47S-01A-11R-A23W-07	2012	10	17	A23W	CF	7	cancer	0.598	BLCA (Bladder Urothelial Carcinoma)
TCGA-CF-A47Y-01A-11R-A23W-07	2012	10	17	A23W	CF	7	cancer	0.642	BLCA (Bladder Urothelial Carcinoma)
TCGA-FD-A43P-01A-31R-A23W-07	2012	10	17	A23W	FD	7	cancer	0.424	BLCA (Bladder Urothelial Carcinoma)
TCGA-CF-A47W-01A-11R-A23W-07	2012	10	17	A23W	CF	7	cancer	0.642	BLCA (Bladder Urothelial Carcinoma)
TCGA-GU-A42Q-01A-11R-A23W-07	2012	10	17	A23W	GU	7	cancer	0.623	BLCA (Bladder Urothelial Carcinoma)
TCGA-CF-A47V-01A-11R-A23W-07	2012	10	17	A23W	CF	7	cancer	0.556	BLCA (Bladder Urothelial Carcinoma)
TCGA-CF-A47T-01A-11R-A23W-07	2012	10	17	A23W	CF	7	cancer	0.635	BLCA (Bladder Urothelial Carcinoma)
TCGA-FD-A43U-01A-11R-A23W-07	2012	10	17	A23W	FD	7	cancer	0.346	BLCA (Bladder Urothelial Carcinoma)
TCGA-C4-A0EZ-01A-21R-A24X-07	2012	12	5	A24X	C4	7	cancer	0.653	BLCA (Bladder Urothelial Carcinoma)
TCGA-FD-A5BU-01A-31R-A26T-07	2013	2	27	A26T	FD	7	cancer	0.413	BLCA (Bladder Urothelial Carcinoma)
TCGA-FD-A5BV-01A-11R-A26T-07	2013	2	27	A26T	FD	7	cancer	0.606	BLCA (Bladder Urothelial Carcinoma)
TCGA-K4-A54R-11A-11R-A26T-07	2013	2	27	A26T	K4	7	normal	0.451	BLCA (Bladder Urothelial Carcinoma)
TCGA-FD-A43Y-01A-21R-A26T-07	2013	2	27	A26T	FD	7	cancer	0.473	BLCA (Bladder Urothelial Carcinoma)
TCGA-FD-A5BX-01A-11R-A26T-07	2013	2	27	A26T	FD	7	cancer	0.378	BLCA (Bladder Urothelial Carcinoma)
TCGA-E7-A4XJ-01A-11R-A26T-07	2013	2	27	A26T	E7	7	cancer	0.635	BLCA (Bladder Urothelial Carcinoma)
TCGA-HQ-A2OF-01A-11R-A26T-07	2013	2	27	A26T	HQ	7	cancer	0.66	BLCA (Bladder Urothelial Carcinoma)
TCGA-E7-A541-01A-11R-A26T-07	2013	2	27	A26T	E7	7	cancer	0.491	BLCA (Bladder Urothelial Carcinoma)
TCGA-FJ-A3Z9-01A-11R-A26T-07	2013	2	27	A26T	FJ	7	cancer	0.676	BLCA (Bladder Urothelial Carcinoma)
TCGA-K4-A4AC-01A-21R-A26T-07	2013	2	27	A26T	K4	7	cancer	0.496	BLCA (Bladder Urothelial Carcinoma)
TCGA-FD-A5BS-01A-21R-A26T-07	2013	2	27	A26T	FD	7	cancer	0.257	BLCA (Bladder Urothelial Carcinoma)
TCGA-FD-A5BR-01A-11R-A26T-07	2013	2	27	A26T	FD	7	cancer	0.464	BLCA (Bladder Urothelial Carcinoma)
TCGA-FD-A5BT-01A-11R-A26T-07	2013	2	27	A26T	FD	7	cancer	0.311	BLCA (Bladder Urothelial Carcinoma)
TCGA-MV-A51V-01A-11R-A26T-07	2013	2	27	A26T	MV	7	cancer	0.633	BLCA (Bladder Urothelial Carcinoma)
TCGA-K4-A54R-01A-11R-A26T-07	2013	2	27	A26T	K4	7	cancer	0.424	BLCA (Bladder Urothelial Carcinoma)
TCGA-E7-A519-01A-11R-A26T-07	2013	2	27	A26T	E7	7	cancer	0.504	BLCA (Bladder Urothelial Carcinoma)
TCGA-HQ-A5ND-01A-11R-A26T-07	2013	2	27	A26T	HQ	7	cancer	0.618	BLCA (Bladder Urothelial Carcinoma)
TCGA-GC-A4ZW-01A-11R-A26T-07	2013	2	27	A26T	GC	7	cancer	0.64	BLCA (Bladder Urothelial Carcinoma)
TCGA-E7-A4IJ-01A-31R-A26T-07	2013	2	27	A26T	E7	7	cancer	0.567	BLCA (Bladder Urothelial Carcinoma)
TCGA-BL-A13J-01B-04R-A277-07	2013	3	14	A277	BL	7	cancer	0.524	BLCA (Bladder Urothelial Carcinoma)
TCGA-BL-A0C8-01A-11R-A277-07	2013	3	14	A277	BL	7	cancer	0.552	BLCA (Bladder Urothelial Carcinoma)
TCGA-BL-A13I-01B-04R-A277-07	2013	3	14	A277	BL	7	cancer	0.344	BLCA (Bladder Urothelial Carcinoma)
TCGA-BL-A0C8-01B-04R-A277-07	2013	3	14	A277	BL	7	cancer	0.627	BLCA (Bladder Urothelial Carcinoma)
TCGA-BL-A13J-01A-11R-A277-07	2013	3	14	A277	BL	7	cancer	0.502	BLCA (Bladder Urothelial Carcinoma)
TCGA-BL-A13I-01A-11R-A277-07	2013	3	14	A277	BL	7	cancer	0.374	BLCA (Bladder Urothelial Carcinoma)
TCGA-E7-A5KF-01A-11R-A28M-07	2013	4	17	A28M	E7	7	cancer	0.693	BLCA (Bladder Urothelial Carcinoma)
TCGA-LT-A5Z6-01A-11R-A28M-07	2013	4	17	A28M	LT	7	cancer	0.619	BLCA (Bladder Urothelial Carcinoma)
TCGA-FD-A5BY-01A-31R-A28M-07	2013	4	17	A28M	FD	7	cancer	0.503	BLCA (Bladder Urothelial Carcinoma)
TCGA-CU-A5W6-01A-11R-A28M-07	2013	4	17	A28M	CU	7	cancer	0.565	BLCA (Bladder Urothelial Carcinoma)
TCGA-K4-A4AB-01B-12R-A28M-07	2013	4	17	A28M	K4	7	cancer	0.479	BLCA (Bladder Urothelial Carcinoma)
TCGA-K4-A5RJ-01A-11R-A28M-07	2013	4	17	A28M	K4	7	cancer	0.346	BLCA (Bladder Urothelial Carcinoma)
TCGA-FD-A5C0-01A-11R-A28M-07	2013	4	17	A28M	FD	7	cancer	0.526	BLCA (Bladder Urothelial Carcinoma)
TCGA-FD-A5BZ-01A-11R-A28M-07	2013	4	17	A28M	FD	7	cancer	0.459	BLCA (Bladder Urothelial Carcinoma)
TCGA-HQ-A5NE-01A-12R-A28M-07	2013	4	17	A28M	HQ	7	cancer	0.52	BLCA (Bladder Urothelial Carcinoma)
TCGA-E7-A5KE-01A-11R-A28M-07	2013	4	17	A28M	E7	7	cancer	0.702	BLCA (Bladder Urothelial Carcinoma)
TCGA-K4-A5RI-01A-11R-A28M-07	2013	4	17	A28M	K4	7	cancer	0.531	BLCA (Bladder Urothelial Carcinoma)
TCGA-FD-A5C1-01A-11R-A28M-07	2013	4	17	A28M	FD	7	cancer	0.381	BLCA (Bladder Urothelial Carcinoma)
TCGA-K4-A5RI-11A-11R-A28M-07	2013	4	17	A28M	K4	7	normal	0.302	BLCA (Bladder Urothelial Carcinoma)
TCGA-CF-A5UA-01A-11R-A28M-07	2013	4	17	A28M	CF	7	cancer	0.624	BLCA (Bladder Urothelial Carcinoma)
TCGA-CF-A5U8-01A-11R-A28M-07	2013	4	17	A28M	CF	7	cancer	0.653	BLCA (Bladder Urothelial Carcinoma)
TCGA-FD-A62O-01A-11R-A30C-07	2013	6	12	A30C	FD	7	cancer	0.589	BLCA (Bladder Urothelial Carcinoma)
TCGA-FT-A61P-01A-11R-A30C-07	2013	6	12	A30C	FT	7	cancer	0.41	BLCA (Bladder Urothelial Carcinoma)
TCGA-K4-A5RH-01A-11R-A30C-07	2013	6	12	A30C	K4	7	cancer	0.331	BLCA (Bladder Urothelial Carcinoma)
TCGA-E7-A678-01A-11R-A30C-07	2013	6	12	A30C	E7	7	cancer	0.628	BLCA (Bladder Urothelial Carcinoma)
TCGA-DK-A6AV-01A-12R-A30C-07	2013	6	12	A30C	DK	7	cancer	0.546	BLCA (Bladder Urothelial Carcinoma)
TCGA-DK-A6B1-01A-12R-A30C-07	2013	6	12	A30C	DK	7	cancer	0.615	BLCA (Bladder Urothelial Carcinoma)
TCGA-DK-A6B6-01A-11R-A30C-07	2013	6	12	A30C	DK	7	cancer	0.554	BLCA (Bladder Urothelial Carcinoma)
TCGA-DK-A6AW-01A-11R-A30C-07	2013	6	12	A30C	DK	7	cancer	0.598	BLCA (Bladder Urothelial Carcinoma)
TCGA-E7-A677-01A-11R-A30C-07	2013	6	12	A30C	E7	7	cancer	0.575	BLCA (Bladder Urothelial Carcinoma)
TCGA-R3-A69X-01A-22R-A30C-07	2013	6	12	A30C	R3	7	cancer	0.409	BLCA (Bladder Urothelial Carcinoma)
TCGA-BL-A5ZZ-01A-31R-A30C-07	2013	6	12	A30C	BL	7	cancer	0.392	BLCA (Bladder Urothelial Carcinoma)
TCGA-DK-A6B2-01A-11R-A30C-07	2013	6	12	A30C	DK	7	cancer	0.408	BLCA (Bladder Urothelial Carcinoma)
TCGA-FD-A62P-01A-32R-A30C-07	2013	6	12	A30C	FD	7	cancer	0.44	BLCA (Bladder Urothelial Carcinoma)
TCGA-LC-A66R-01A-41R-A30C-07	2013	6	12	A30C	LC	7	cancer	0.439	BLCA (Bladder Urothelial Carcinoma)
TCGA-FD-A62N-01A-11R-A30C-07	2013	6	12	A30C	FD	7	cancer	0.279	BLCA (Bladder Urothelial Carcinoma)
TCGA-FD-A62S-01A-11R-A30C-07	2013	6	12	A30C	FD	7	cancer	0.367	BLCA (Bladder Urothelial Carcinoma)
TCGA-PQ-A6FI-01A-11R-A31N-07	2013	7	24	A31N	PQ	7	cancer	0.558	BLCA (Bladder Urothelial Carcinoma)
TCGA-E5-A4U1-01A-11R-A31N-07	2013	7	24	A31N	E5	7	cancer	0.698	BLCA (Bladder Urothelial Carcinoma)
TCGA-DK-A6B5-01A-11R-A31N-07	2013	7	24	A31N	DK	7	cancer	0.538	BLCA (Bladder Urothelial Carcinoma)
TCGA-S5-A6DX-01A-11R-A31N-07	2013	7	24	A31N	S5	7	cancer	0.404	BLCA (Bladder Urothelial Carcinoma)
TCGA-GC-A6I3-01A-11R-A31N-07	2013	7	24	A31N	GC	7	cancer	0.446	BLCA (Bladder Urothelial Carcinoma)
TCGA-GC-A6I3-11A-11R-A31N-07	2013	7	24	A31N	GC	7	normal	0.347	BLCA (Bladder Urothelial Carcinoma)
TCGA-E5-A4TZ-01A-11R-A31N-07	2013	7	24	A31N	E5	7	cancer	0.646	BLCA (Bladder Urothelial Carcinoma)
TCGA-K4-A6FZ-01A-11R-A31N-07	2013	7	24	A31N	K4	7	cancer	0.515	BLCA (Bladder Urothelial Carcinoma)
TCGA-K4-A6MB-01A-11R-A31N-07	2013	7	24	A31N	K4	7	cancer	0.559	BLCA (Bladder Urothelial Carcinoma)
TCGA-GC-A6I1-01A-12R-A31N-07	2013	7	24	A31N	GC	7	cancer	0.399	BLCA (Bladder Urothelial Carcinoma)
TCGA-GD-A6C6-01A-21R-A31N-07	2013	7	24	A31N	GD	7	cancer	0.584	BLCA (Bladder Urothelial Carcinoma)
TCGA-PQ-A6FN-01A-11R-A31N-07	2013	7	24	A31N	PQ	7	cancer	0.504	BLCA (Bladder Urothelial Carcinoma)
TCGA-DK-A6B0-01A-11R-A31N-07	2013	7	24	A31N	DK	7	cancer	0.634	BLCA (Bladder Urothelial Carcinoma)
TCGA-FD-A6TG-01A-11R-A32O-07	2013	9	25	A32O	FD	7	cancer	0.437	BLCA (Bladder Urothelial Carcinoma)
TCGA-FD-A6TI-01A-11R-A32O-07	2013	9	25	A32O	FD	7	cancer	0.555	BLCA (Bladder Urothelial Carcinoma)
TCGA-GD-A76B-01A-11R-A32O-07	2013	9	25	A32O	GD	7	cancer	0.482	BLCA (Bladder Urothelial Carcinoma)
TCGA-E7-A6MF-01A-12R-A32O-07	2013	9	25	A32O	E7	7	cancer	0.635	BLCA (Bladder Urothelial Carcinoma)
TCGA-FD-A6TH-01A-11R-A32O-07	2013	9	25	A32O	FD	7	cancer	0.502	BLCA (Bladder Urothelial Carcinoma)
TCGA-FD-A6TF-01A-52R-A32O-07	2013	9	25	A32O	FD	7	cancer	0.468	BLCA (Bladder Urothelial Carcinoma)
TCGA-E7-A7DU-01A-11R-A32O-07	2013	9	25	A32O	E7	7	cancer	0.62	BLCA (Bladder Urothelial Carcinoma)
TCGA-GU-A766-01A-11R-A32O-07	2013	9	25	A32O	GU	7	cancer	0.375	BLCA (Bladder Urothelial Carcinoma)
TCGA-GU-A763-01A-11R-A32O-07	2013	9	25	A32O	GU	7	cancer	0.638	BLCA (Bladder Urothelial Carcinoma)
TCGA-GU-A767-01A-11R-A32O-07	2013	9	25	A32O	GU	7	cancer	0.554	BLCA (Bladder Urothelial Carcinoma)
TCGA-E7-A6ME-01A-22R-A32O-07	2013	9	25	A32O	E7	7	cancer	0.596	BLCA (Bladder Urothelial Carcinoma)
TCGA-DK-A3IQ-01A-31R-A32Y-07	2013	10	2	A32Y	DK	7	cancer	0.414	BLCA (Bladder Urothelial Carcinoma)
TCGA-KQ-A41S-01A-12R-A33J-07	2013	10	16	A33J	KQ	7	cancer	0.484	BLCA (Bladder Urothelial Carcinoma)
TCGA-UY-A78L-01A-12R-A33J-07	2013	10	16	A33J	UY	7	cancer	0.524	BLCA (Bladder Urothelial Carcinoma)
TCGA-UY-A78O-01A-12R-A33J-07	2013	10	16	A33J	UY	7	cancer	0.571	BLCA (Bladder Urothelial Carcinoma)
TCGA-CU-A72E-01A-12R-A33J-07	2013	10	16	A33J	CU	7	cancer	0.508	BLCA (Bladder Urothelial Carcinoma)
TCGA-FD-A6TE-01A-12R-A33J-07	2013	10	16	A33J	FD	7	cancer	0.633	BLCA (Bladder Urothelial Carcinoma)
TCGA-GU-A762-01A-11R-A33J-07	2013	10	16	A33J	GU	7	cancer	0.36	BLCA (Bladder Urothelial Carcinoma)
TCGA-FD-A6TC-01A-21R-A33J-07	2013	10	16	A33J	FD	7	cancer	0.504	BLCA (Bladder Urothelial Carcinoma)
TCGA-KQ-A41N-01A-11R-A33J-07	2013	10	16	A33J	KQ	7	cancer	0.641	BLCA (Bladder Urothelial Carcinoma)
TCGA-FD-A6TK-01A-42R-A33J-07	2013	10	16	A33J	FD	7	cancer	0.373	BLCA (Bladder Urothelial Carcinoma)
TCGA-GV-A6ZA-01A-12R-A33J-07	2013	10	16	A33J	GV	7	cancer	0.574	BLCA (Bladder Urothelial Carcinoma)
TCGA-FD-A6TD-01A-51R-A33J-07	2013	10	16	A33J	FD	7	cancer	0.411	BLCA (Bladder Urothelial Carcinoma)
TCGA-UY-A78K-01A-11R-A33J-07	2013	10	16	A33J	UY	7	cancer	0.443	BLCA (Bladder Urothelial Carcinoma)
TCGA-FD-A6TB-01A-12R-A33J-07	2013	10	16	A33J	FD	7	cancer	0.379	BLCA (Bladder Urothelial Carcinoma)
TCGA-FD-A6TA-01A-12R-A33J-07	2013	10	16	A33J	FD	7	cancer	0.414	BLCA (Bladder Urothelial Carcinoma)
TCGA-E7-A7DV-01A-11R-A33J-07	2013	10	16	A33J	E7	7	cancer	0.381	BLCA (Bladder Urothelial Carcinoma)
TCGA-KQ-A41Q-01A-11R-A33J-07	2013	10	16	A33J	KQ	7	cancer	0.628	BLCA (Bladder Urothelial Carcinoma)
TCGA-KQ-A41P-01A-12R-A33J-07	2013	10	16	A33J	KQ	7	cancer	0.496	BLCA (Bladder Urothelial Carcinoma)
TCGA-UY-A78N-01A-12R-A33J-07	2013	10	16	A33J	UY	7	cancer	0.636	BLCA (Bladder Urothelial Carcinoma)
TCGA-E7-A6MD-01A-41R-A352-07	2013	12	18	A352	E7	7	cancer	0.448	BLCA (Bladder Urothelial Carcinoma)
TCGA-KQ-A41O-01A-12R-A352-07	2013	12	18	A352	KQ	7	cancer	0.751	BLCA (Bladder Urothelial Carcinoma)
TCGA-KQ-A41R-01A-21R-A352-07	2013	12	18	A352	KQ	7	cancer	0.618	BLCA (Bladder Urothelial Carcinoma)
TCGA-UY-A78M-01A-21R-A352-07	2013	12	18	A352	UY	7	cancer	0.558	BLCA (Bladder Urothelial Carcinoma)
TCGA-E7-A7XN-01A-11R-A352-07	2013	12	18	A352	E7	7	cancer	0.463	BLCA (Bladder Urothelial Carcinoma)
TCGA-E7-A7PW-01A-11R-A352-07	2013	12	18	A352	E7	7	cancer	0.647	BLCA (Bladder Urothelial Carcinoma)
TCGA-E7-A85H-01A-11R-A352-07	2013	12	18	A352	E7	7	cancer	0.518	BLCA (Bladder Urothelial Carcinoma)
TCGA-K4-A83P-01A-11R-A352-07	2013	12	18	A352	K4	7	cancer	0.314	BLCA (Bladder Urothelial Carcinoma)
TCGA-GU-A764-01A-11R-A352-07	2013	12	18	A352	GU	7	cancer	0.421	BLCA (Bladder Urothelial Carcinoma)
TCGA-CF-A7I0-01A-22R-A352-07	2013	12	18	A352	CF	7	cancer	0.541	BLCA (Bladder Urothelial Carcinoma)
TCGA-FJ-A871-01A-11R-A352-07	2013	12	18	A352	FJ	7	cancer	0.604	BLCA (Bladder Urothelial Carcinoma)
TCGA-E7-A8O8-01A-11R-A36F-07	2014	1	29	A36F	E7	7	cancer	0.612	BLCA (Bladder Urothelial Carcinoma)
TCGA-UY-A8OC-01A-11R-A36F-07	2014	1	29	A36F	UY	7	cancer	0.482	BLCA (Bladder Urothelial Carcinoma)
TCGA-XF-A8HD-01A-11R-A36F-07	2014	1	29	A36F	XF	7	cancer	0.453	BLCA (Bladder Urothelial Carcinoma)
TCGA-UY-A8OD-01A-11R-A36F-07	2014	1	29	A36F	UY	7	cancer	0.436	BLCA (Bladder Urothelial Carcinoma)
TCGA-XF-A8HB-01A-11R-A36F-07	2014	1	29	A36F	XF	7	cancer	0.649	BLCA (Bladder Urothelial Carcinoma)
TCGA-YC-A89H-01A-11R-A36F-07	2014	1	29	A36F	YC	7	cancer	0.532	BLCA (Bladder Urothelial Carcinoma)
TCGA-LT-A8JT-01A-11R-A36F-07	2014	1	29	A36F	LT	7	cancer	0.591	BLCA (Bladder Urothelial Carcinoma)
TCGA-E7-A8O7-01A-11R-A36F-07	2014	1	29	A36F	E7	7	cancer	0.558	BLCA (Bladder Urothelial Carcinoma)
TCGA-XF-A8HG-01A-11R-A36F-07	2014	1	29	A36F	XF	7	cancer	0.646	BLCA (Bladder Urothelial Carcinoma)
TCGA-CF-A8HX-01A-11R-A36F-07	2014	1	29	A36F	CF	7	cancer	0.643	BLCA (Bladder Urothelial Carcinoma)
TCGA-XF-A8HF-01A-11R-A36F-07	2014	1	29	A36F	XF	7	cancer	0.507	BLCA (Bladder Urothelial Carcinoma)
TCGA-CF-A8HY-01A-11R-A36F-07	2014	1	29	A36F	CF	7	cancer	0.623	BLCA (Bladder Urothelial Carcinoma)
TCGA-UY-A78P-01A-12R-A36F-07	2014	1	29	A36F	UY	7	cancer	0.394	BLCA (Bladder Urothelial Carcinoma)
TCGA-XF-A8HC-01A-11R-A36F-07	2014	1	29	A36F	XF	7	cancer	0.701	BLCA (Bladder Urothelial Carcinoma)
TCGA-XF-A8HE-01A-11R-A36F-07	2014	1	29	A36F	XF	7	cancer	0.447	BLCA (Bladder Urothelial Carcinoma)
TCGA-E7-A97Q-01A-11R-A38B-07	2014	3	26	A38B	E7	7	cancer	0.517	BLCA (Bladder Urothelial Carcinoma)
TCGA-CF-A9FL-01A-11R-A38B-07	2014	3	26	A38B	CF	7	cancer	0.541	BLCA (Bladder Urothelial Carcinoma)
TCGA-ZF-A9R9-01A-11R-A38B-07	2014	3	26	A38B	ZF	7	cancer	0.455	BLCA (Bladder Urothelial Carcinoma)
TCGA-XF-A8HI-01A-11R-A38B-07	2014	3	26	A38B	XF	7	cancer	0.603	BLCA (Bladder Urothelial Carcinoma)
TCGA-ZF-AA4W-01A-12R-A38B-07	2014	3	26	A38B	ZF	7	cancer	0.593	BLCA (Bladder Urothelial Carcinoma)
TCGA-YC-A8S6-01A-31R-A38B-07	2014	3	26	A38B	YC	7	cancer	0.411	BLCA (Bladder Urothelial Carcinoma)
TCGA-ZF-AA4U-01A-11R-A38B-07	2014	3	26	A38B	ZF	7	cancer	0.667	BLCA (Bladder Urothelial Carcinoma)
TCGA-ZF-A9R4-01A-11R-A38B-07	2014	3	26	A38B	ZF	7	cancer	0.597	BLCA (Bladder Urothelial Carcinoma)
TCGA-ZF-A9RF-01A-11R-A38B-07	2014	3	26	A38B	ZF	7	cancer	0.461	BLCA (Bladder Urothelial Carcinoma)
TCGA-ZF-AA4T-01A-11R-A38B-07	2014	3	26	A38B	ZF	7	cancer	0.647	BLCA (Bladder Urothelial Carcinoma)
TCGA-2F-A9KR-01A-11R-A38B-07	2014	3	26	A38B	2F	7	cancer	0.619	BLCA (Bladder Urothelial Carcinoma)
TCGA-UY-A9PH-01A-11R-A38B-07	2014	3	26	A38B	UY	7	cancer	0.396	BLCA (Bladder Urothelial Carcinoma)
TCGA-XF-A8HH-01A-11R-A38B-07	2014	3	26	A38B	XF	7	cancer	0.489	BLCA (Bladder Urothelial Carcinoma)
TCGA-ZF-AA4V-01A-11R-A38B-07	2014	3	26	A38B	ZF	7	cancer	0.497	BLCA (Bladder Urothelial Carcinoma)
TCGA-2F-A9KW-01A-11R-A38B-07	2014	3	26	A38B	2F	7	cancer	0.493	BLCA (Bladder Urothelial Carcinoma)
TCGA-ZF-A9R7-01A-11R-A38B-07	2014	3	26	A38B	ZF	7	cancer	0.467	BLCA (Bladder Urothelial Carcinoma)
TCGA-SY-A9G5-01A-11R-A38B-07	2014	3	26	A38B	SY	7	cancer	0.383	BLCA (Bladder Urothelial Carcinoma)
TCGA-UY-A9PD-01A-11R-A38B-07	2014	3	26	A38B	UY	7	cancer	0.546	BLCA (Bladder Urothelial Carcinoma)
TCGA-YF-AA3L-01A-11R-A38B-07	2014	3	26	A38B	YF	7	cancer	0.602	BLCA (Bladder Urothelial Carcinoma)
TCGA-ZF-AA4N-01A-11R-A38B-07	2014	3	26	A38B	ZF	7	cancer	0.509	BLCA (Bladder Urothelial Carcinoma)
TCGA-ZF-A9R0-01A-11R-A38B-07	2014	3	26	A38B	ZF	7	cancer	0.539	BLCA (Bladder Urothelial Carcinoma)
TCGA-2F-A9KQ-01A-11R-A38B-07	2014	3	26	A38B	2F	7	cancer	0.62	BLCA (Bladder Urothelial Carcinoma)
TCGA-ZF-A9RM-01A-11R-A38B-07	2014	3	26	A38B	ZF	7	cancer	0.713	BLCA (Bladder Urothelial Carcinoma)
TCGA-ZF-AA4X-01A-11R-A38B-07	2014	3	26	A38B	ZF	7	cancer	0.681	BLCA (Bladder Urothelial Carcinoma)
TCGA-ZF-A9RL-01A-11R-A38B-07	2014	3	26	A38B	ZF	7	cancer	0.697	BLCA (Bladder Urothelial Carcinoma)
TCGA-E7-A97P-01A-11R-A38B-07	2014	3	26	A38B	E7	7	cancer	0.41	BLCA (Bladder Urothelial Carcinoma)
TCGA-ZF-A9RE-01A-11R-A38B-07	2014	3	26	A38B	ZF	7	cancer	0.648	BLCA (Bladder Urothelial Carcinoma)
TCGA-UY-A9PB-01A-11R-A38B-07	2014	3	26	A38B	UY	7	cancer	0.37	BLCA (Bladder Urothelial Carcinoma)
TCGA-2F-A9KT-01A-11R-A38B-07	2014	3	26	A38B	2F	7	cancer	0.577	BLCA (Bladder Urothelial Carcinoma)
TCGA-CF-A9FH-01A-11R-A38B-07	2014	3	26	A38B	CF	7	cancer	0.653	BLCA (Bladder Urothelial Carcinoma)
TCGA-UY-A9PA-01A-11R-A38B-07	2014	3	26	A38B	UY	7	cancer	0.559	BLCA (Bladder Urothelial Carcinoma)
TCGA-UY-A9PF-01A-11R-A38B-07	2014	3	26	A38B	UY	7	cancer	0.514	BLCA (Bladder Urothelial Carcinoma)
TCGA-ZF-AA4R-01A-11R-A38B-07	2014	3	26	A38B	ZF	7	cancer	0.532	BLCA (Bladder Urothelial Carcinoma)
TCGA-CF-A9FM-01A-11R-A38B-07	2014	3	26	A38B	CF	7	cancer	0.593	BLCA (Bladder Urothelial Carcinoma)
TCGA-S5-AA26-01A-11R-A38B-07	2014	3	26	A38B	S5	7	cancer	0.666	BLCA (Bladder Urothelial Carcinoma)
TCGA-UY-A9PE-01A-11R-A38B-07	2014	3	26	A38B	UY	7	cancer	0.568	BLCA (Bladder Urothelial Carcinoma)
TCGA-2F-A9KO-01A-11R-A38B-07	2014	3	26	A38B	2F	7	cancer	0.437	BLCA (Bladder Urothelial Carcinoma)
TCGA-2F-A9KP-01A-11R-A38B-07	2014	3	26	A38B	2F	7	cancer	0.649	BLCA (Bladder Urothelial Carcinoma)
TCGA-K4-AAQO-01A-11R-A38B-07	2014	3	26	A38B	K4	7	cancer	0.445	BLCA (Bladder Urothelial Carcinoma)
TCGA-CF-A9FF-01A-11R-A38B-07	2014	3	26	A38B	CF	7	cancer	0.526	BLCA (Bladder Urothelial Carcinoma)
TCGA-SY-A9G0-01A-12R-A38B-07	2014	3	26	A38B	SY	7	cancer	0.418	BLCA (Bladder Urothelial Carcinoma)
TCGA-ZF-A9RC-01A-11R-A38B-07	2014	3	26	A38B	ZF	7	cancer	0.549	BLCA (Bladder Urothelial Carcinoma)
TCGA-ZF-A9R3-01A-11R-A38B-07	2014	3	26	A38B	ZF	7	cancer	0.568	BLCA (Bladder Urothelial Carcinoma)
TCGA-DK-AA76-01A-11R-A39I-07	2014	4	30	A39I	DK	7	cancer	0.694	BLCA (Bladder Urothelial Carcinoma)
TCGA-XF-A9SJ-01A-11R-A39I-07	2014	4	30	A39I	XF	7	cancer	0.428	BLCA (Bladder Urothelial Carcinoma)
TCGA-4Z-AA7R-01A-11R-A39I-07	2014	4	30	A39I	4Z	7	cancer	0.616	BLCA (Bladder Urothelial Carcinoma)
TCGA-DK-AA6U-01A-11R-A39I-07	2014	4	30	A39I	DK	7	cancer	0.649	BLCA (Bladder Urothelial Carcinoma)
TCGA-4Z-AA84-01A-11R-A39I-07	2014	4	30	A39I	4Z	7	cancer	0.596	BLCA (Bladder Urothelial Carcinoma)
TCGA-4Z-AA7W-01A-11R-A39I-07	2014	4	30	A39I	4Z	7	cancer	0.391	BLCA (Bladder Urothelial Carcinoma)
TCGA-DK-AA75-01A-11R-A39I-07	2014	4	30	A39I	DK	7	cancer	0.673	BLCA (Bladder Urothelial Carcinoma)
TCGA-DK-AA6P-01A-11R-A39I-07	2014	4	30	A39I	DK	7	cancer	0.654	BLCA (Bladder Urothelial Carcinoma)
TCGA-XF-A9SU-01A-31R-A39I-07	2014	4	30	A39I	XF	7	cancer	0.442	BLCA (Bladder Urothelial Carcinoma)
TCGA-4Z-AA7M-01A-11R-A39I-07	2014	4	30	A39I	4Z	7	cancer	0.596	BLCA (Bladder Urothelial Carcinoma)
TCGA-G2-AA3B-01A-11R-A39I-07	2014	4	30	A39I	G2	7	cancer	0.608	BLCA (Bladder Urothelial Carcinoma)
TCGA-GU-AATO-01A-11R-A39I-07	2014	4	30	A39I	GU	7	cancer	0.465	BLCA (Bladder Urothelial Carcinoma)
TCGA-4Z-AA7N-01A-11R-A39I-07	2014	4	30	A39I	4Z	7	cancer	0.326	BLCA (Bladder Urothelial Carcinoma)
TCGA-4Z-AA7O-01A-31R-A39I-07	2014	4	30	A39I	4Z	7	cancer	0.512	BLCA (Bladder Urothelial Carcinoma)
TCGA-DK-AA6M-01A-11R-A39I-07	2014	4	30	A39I	DK	7	cancer	0.43	BLCA (Bladder Urothelial Carcinoma)
TCGA-XF-A9T8-01A-11R-A39I-07	2014	4	30	A39I	XF	7	cancer	0.383	BLCA (Bladder Urothelial Carcinoma)
TCGA-XF-A9SI-01A-11R-A39I-07	2014	4	30	A39I	XF	7	cancer	0.323	BLCA (Bladder Urothelial Carcinoma)
TCGA-ZF-A9R2-01A-11R-A39I-07	2014	4	30	A39I	ZF	7	cancer	0.699	BLCA (Bladder Urothelial Carcinoma)
TCGA-DK-AA6S-01A-21R-A39I-07	2014	4	30	A39I	DK	7	cancer	0.414	BLCA (Bladder Urothelial Carcinoma)
TCGA-4Z-AA7Q-01A-11R-A39I-07	2014	4	30	A39I	4Z	7	cancer	0.451	BLCA (Bladder Urothelial Carcinoma)
TCGA-DK-AA74-01A-11R-A39I-07	2014	4	30	A39I	DK	7	cancer	0.311	BLCA (Bladder Urothelial Carcinoma)
TCGA-4Z-AA87-01A-11R-A39I-07	2014	4	30	A39I	4Z	7	cancer	0.524	BLCA (Bladder Urothelial Carcinoma)
TCGA-ZF-A9R1-01A-11R-A39I-07	2014	4	30	A39I	ZF	7	cancer	0.591	BLCA (Bladder Urothelial Carcinoma)
TCGA-ZF-AA56-01A-31R-A39I-07	2014	4	30	A39I	ZF	7	cancer	0.46	BLCA (Bladder Urothelial Carcinoma)
TCGA-DK-AA6W-01A-12R-A39I-07	2014	4	30	A39I	DK	7	cancer	0.586	BLCA (Bladder Urothelial Carcinoma)
TCGA-GU-AATP-01A-11R-A39I-07	2014	4	30	A39I	GU	7	cancer	0.459	BLCA (Bladder Urothelial Carcinoma)
TCGA-XF-A9T4-01A-11R-A39I-07	2014	4	30	A39I	XF	7	cancer	0.518	BLCA (Bladder Urothelial Carcinoma)
TCGA-4Z-AA7S-01A-11R-A39I-07	2014	4	30	A39I	4Z	7	cancer	0.626	BLCA (Bladder Urothelial Carcinoma)
TCGA-ZF-AA54-01A-11R-A39I-07	2014	4	30	A39I	ZF	7	cancer	0.377	BLCA (Bladder Urothelial Carcinoma)
TCGA-4Z-AA86-01A-11R-A39I-07	2014	4	30	A39I	4Z	7	cancer	0.378	BLCA (Bladder Urothelial Carcinoma)
TCGA-G2-AA3D-01A-11R-A39I-07	2014	4	30	A39I	G2	7	cancer	0.655	BLCA (Bladder Urothelial Carcinoma)
TCGA-4Z-AA89-01A-11R-A39I-07	2014	4	30	A39I	4Z	7	cancer	0.649	BLCA (Bladder Urothelial Carcinoma)
TCGA-ZF-AA5H-01A-11R-A39I-07	2014	4	30	A39I	ZF	7	cancer	0.448	BLCA (Bladder Urothelial Carcinoma)
TCGA-4Z-AA7Y-01A-11R-A39I-07	2014	4	30	A39I	4Z	7	cancer	0.639	BLCA (Bladder Urothelial Carcinoma)
TCGA-XF-A9SH-01A-11R-A39I-07	2014	4	30	A39I	XF	7	cancer	0.562	BLCA (Bladder Urothelial Carcinoma)
TCGA-4Z-AA82-01A-11R-A39I-07	2014	4	30	A39I	4Z	7	cancer	0.511	BLCA (Bladder Urothelial Carcinoma)
TCGA-DK-AA77-01A-11R-A39I-07	2014	4	30	A39I	DK	7	cancer	0.565	BLCA (Bladder Urothelial Carcinoma)
TCGA-XF-A9SL-01A-11R-A39I-07	2014	4	30	A39I	XF	7	cancer	0.344	BLCA (Bladder Urothelial Carcinoma)
TCGA-DK-AA71-01A-31R-A39I-07	2014	4	30	A39I	DK	7	cancer	0.605	BLCA (Bladder Urothelial Carcinoma)
TCGA-DK-AA6T-01A-11R-A39I-07	2014	4	30	A39I	DK	7	cancer	0.414	BLCA (Bladder Urothelial Carcinoma)
TCGA-GU-AATQ-01A-11R-A39I-07	2014	4	30	A39I	GU	7	cancer	0.565	BLCA (Bladder Urothelial Carcinoma)
TCGA-ZF-AA53-01A-11R-A39I-07	2014	4	30	A39I	ZF	7	cancer	0.391	BLCA (Bladder Urothelial Carcinoma)
TCGA-4Z-AA83-01A-11R-A39I-07	2014	4	30	A39I	4Z	7	cancer	0.539	BLCA (Bladder Urothelial Carcinoma)
TCGA-DK-AA6Q-01A-11R-A39I-07	2014	4	30	A39I	DK	7	cancer	0.539	BLCA (Bladder Urothelial Carcinoma)
TCGA-XF-A9T0-01A-11R-A39I-07	2014	4	30	A39I	XF	7	cancer	0.497	BLCA (Bladder Urothelial Carcinoma)
TCGA-4Z-AA81-01A-11R-A39I-07	2014	4	30	A39I	4Z	7	cancer	0.538	BLCA (Bladder Urothelial Carcinoma)
TCGA-ZF-AA5P-01A-11R-A39I-07	2014	4	30	A39I	ZF	7	cancer	0.43	BLCA (Bladder Urothelial Carcinoma)
TCGA-XF-A9SZ-01A-11R-A39I-07	2014	4	30	A39I	XF	7	cancer	0.445	BLCA (Bladder Urothelial Carcinoma)
TCGA-ZF-AA52-01A-12R-A39I-07	2014	4	30	A39I	ZF	7	cancer	0.42	BLCA (Bladder Urothelial Carcinoma)
TCGA-G2-AA3C-01A-21R-A39I-07	2014	4	30	A39I	G2	7	cancer	0.424	BLCA (Bladder Urothelial Carcinoma)
TCGA-XF-A9SP-01A-11R-A39I-07	2014	4	30	A39I	XF	7	cancer	0.425	BLCA (Bladder Urothelial Carcinoma)
TCGA-DK-AA6L-01A-11R-A39I-07	2014	4	30	A39I	DK	7	cancer	0.528	BLCA (Bladder Urothelial Carcinoma)
TCGA-4Z-AA80-01A-11R-A39I-07	2014	4	30	A39I	4Z	7	cancer	0.64	BLCA (Bladder Urothelial Carcinoma)
TCGA-YC-A9TC-01A-22R-A39I-07	2014	4	30	A39I	YC	7	cancer	0.582	BLCA (Bladder Urothelial Carcinoma)
TCGA-ZF-AA51-01A-21R-A39I-07	2014	4	30	A39I	ZF	7	cancer	0.433	BLCA (Bladder Urothelial Carcinoma)
TCGA-XF-A9SX-01A-21R-A39I-07	2014	4	30	A39I	XF	7	cancer	0.363	BLCA (Bladder Urothelial Carcinoma)
TCGA-XF-A9T2-01A-11R-A42T-07	2014	6	18	A42T	XF	7	cancer	0.534	BLCA (Bladder Urothelial Carcinoma)
TCGA-XF-A9SY-01A-21R-A42T-07	2014	6	18	A42T	XF	7	cancer	0.368	BLCA (Bladder Urothelial Carcinoma)
TCGA-XF-AAN5-01A-11R-A42T-07	2014	6	18	A42T	XF	7	cancer	0.46	BLCA (Bladder Urothelial Carcinoma)
TCGA-XF-AAN3-01A-11R-A42T-07	2014	6	18	A42T	XF	7	cancer	0.461	BLCA (Bladder Urothelial Carcinoma)
TCGA-YF-AA3M-01A-11R-A42T-07	2014	6	18	A42T	YF	7	cancer	0.608	BLCA (Bladder Urothelial Carcinoma)
TCGA-DK-AA6R-01A-11R-A42T-07	2014	6	18	A42T	DK	7	cancer	0.556	BLCA (Bladder Urothelial Carcinoma)
TCGA-XF-AAMX-01A-11R-A42T-07	2014	6	18	A42T	XF	7	cancer	0.558	BLCA (Bladder Urothelial Carcinoma)
TCGA-ZF-AA58-01A-12R-A42T-07	2014	6	18	A42T	ZF	7	cancer	0.341	BLCA (Bladder Urothelial Carcinoma)
TCGA-XF-AAME-01A-12R-A42T-07	2014	6	18	A42T	XF	7	cancer	0.298	BLCA (Bladder Urothelial Carcinoma)
TCGA-XF-AAMJ-01A-11R-A42T-07	2014	6	18	A42T	XF	7	cancer	0.418	BLCA (Bladder Urothelial Carcinoma)
TCGA-5N-A9KM-01A-11R-A42T-07	2014	6	18	A42T	5N	7	cancer	0.474	BLCA (Bladder Urothelial Carcinoma)
TCGA-XF-AAN4-01A-11R-A42T-07	2014	6	18	A42T	XF	7	cancer	0.312	BLCA (Bladder Urothelial Carcinoma)
TCGA-XF-AAN0-01A-11R-A42T-07	2014	6	18	A42T	XF	7	cancer	0.482	BLCA (Bladder Urothelial Carcinoma)
TCGA-XF-AAMZ-01A-11R-A42T-07	2014	6	18	A42T	XF	7	cancer	0.547	BLCA (Bladder Urothelial Carcinoma)
TCGA-XF-AAML-01A-11R-A42T-07	2014	6	18	A42T	XF	7	cancer	0.616	BLCA (Bladder Urothelial Carcinoma)
TCGA-5N-A9KI-01A-31R-A42T-07	2014	6	18	A42T	5N	7	cancer	0.48	BLCA (Bladder Urothelial Carcinoma)
TCGA-DK-AA6X-01A-12R-A42T-07	2014	6	18	A42T	DK	7	cancer	0.494	BLCA (Bladder Urothelial Carcinoma)
TCGA-XF-A9ST-01A-11R-A42T-07	2014	6	18	A42T	XF	7	cancer	0.652	BLCA (Bladder Urothelial Carcinoma)
TCGA-XF-AAN2-01A-11R-A42T-07	2014	6	18	A42T	XF	7	cancer	0.514	BLCA (Bladder Urothelial Carcinoma)
TCGA-XF-AAMY-01A-11R-A42T-07	2014	6	18	A42T	XF	7	cancer	0.5	BLCA (Bladder Urothelial Carcinoma)
TCGA-XF-A9T3-01A-11R-A42T-07	2014	6	18	A42T	XF	7	cancer	0.431	BLCA (Bladder Urothelial Carcinoma)
TCGA-XF-AAN7-01A-11R-A42T-07	2014	6	18	A42T	XF	7	cancer	0.522	BLCA (Bladder Urothelial Carcinoma)
TCGA-ZF-A9RN-01A-11R-A42T-07	2014	6	18	A42T	ZF	7	cancer	0.52	BLCA (Bladder Urothelial Carcinoma)
TCGA-G2-AA3F-01A-12R-A42T-07	2014	6	18	A42T	G2	7	cancer	0.605	BLCA (Bladder Urothelial Carcinoma)
TCGA-XF-AAN1-01A-31R-A42T-07	2014	6	18	A42T	XF	7	cancer	0.613	BLCA (Bladder Urothelial Carcinoma)
TCGA-XF-A9SM-01A-11R-A42T-07	2014	6	18	A42T	XF	7	cancer	0.345	BLCA (Bladder Urothelial Carcinoma)
TCGA-XF-A9SW-01A-11R-A42T-07	2014	6	18	A42T	XF	7	cancer	0.377	BLCA (Bladder Urothelial Carcinoma)
TCGA-XF-AAN8-01A-11R-A42T-07	2014	6	18	A42T	XF	7	cancer	0.279	BLCA (Bladder Urothelial Carcinoma)
TCGA-ZF-A9R5-01A-12R-A42T-07	2014	6	18	A42T	ZF	7	cancer	0.623	BLCA (Bladder Urothelial Carcinoma)
TCGA-XF-AAMH-01A-11R-A42T-07	2014	6	18	A42T	XF	7	cancer	0.605	BLCA (Bladder Urothelial Carcinoma)
TCGA-XF-A9SK-01A-11R-A42T-07	2014	6	18	A42T	XF	7	cancer	0.415	BLCA (Bladder Urothelial Carcinoma)
TCGA-XF-AAMR-01A-31R-A42T-07	2014	6	18	A42T	XF	7	cancer	0.459	BLCA (Bladder Urothelial Carcinoma)
TCGA-XF-AAMW-01A-11R-A42T-07	2014	6	18	A42T	XF	7	cancer	0.487	BLCA (Bladder Urothelial Carcinoma)
TCGA-ZF-A9RD-01A-11R-A42T-07	2014	6	18	A42T	ZF	7	cancer	0.42	BLCA (Bladder Urothelial Carcinoma)
TCGA-ZF-AA5N-01A-11R-A42T-07	2014	6	18	A42T	ZF	7	cancer	0.617	BLCA (Bladder Urothelial Carcinoma)
TCGA-XF-A9T5-01A-11R-A42T-07	2014	6	18	A42T	XF	7	cancer	0.392	BLCA (Bladder Urothelial Carcinoma)
TCGA-XF-A9T6-01A-11R-A42T-07	2014	6	18	A42T	XF	7	cancer	0.568	BLCA (Bladder Urothelial Carcinoma)
TCGA-XF-AAMG-01A-11R-A42T-07	2014	6	18	A42T	XF	7	cancer	0.533	BLCA (Bladder Urothelial Carcinoma)
TCGA-UY-A8OB-01A-12R-A42T-07	2014	6	18	A42T	UY	7	cancer	0.561	BLCA (Bladder Urothelial Carcinoma)
TCGA-XF-A9SV-01A-21R-A42T-07	2014	6	18	A42T	XF	7	cancer	0.513	BLCA (Bladder Urothelial Carcinoma)
TCGA-XF-AAMQ-01A-11R-A42T-07	2014	6	18	A42T	XF	7	cancer	0.484	BLCA (Bladder Urothelial Carcinoma)
TCGA-XF-AAMT-01A-11R-A42T-07	2014	6	18	A42T	XF	7	cancer	0.415	BLCA (Bladder Urothelial Carcinoma)
TCGA-A8-A06Z-01A-11R-A00Z-07	2010	6	16	A00Z	A8	7	cancer	0.556	BRCA (Breast invasive carcinoma)
TCGA-A8-A08F-01A-11R-A00Z-07	2010	6	16	A00Z	A8	7	cancer	0.383	BRCA (Breast invasive carcinoma)
TCGA-BH-A0DZ-01A-11R-A00Z-07	2010	6	16	A00Z	BH	7	cancer	0.383	BRCA (Breast invasive carcinoma)
TCGA-AN-A03Y-01A-21R-A00Z-07	2010	6	16	A00Z	AN	7	cancer	0.474	BRCA (Breast invasive carcinoma)
TCGA-A8-A09A-01A-11R-A00Z-07	2010	6	16	A00Z	A8	7	cancer	0.425	BRCA (Breast invasive carcinoma)
TCGA-AN-A0AK-01A-21R-A00Z-07	2010	6	16	A00Z	AN	7	cancer	0.513	BRCA (Breast invasive carcinoma)
TCGA-A8-A06N-01A-11R-A00Z-07	2010	6	16	A00Z	A8	7	cancer	0.627	BRCA (Breast invasive carcinoma)
TCGA-A8-A07P-01A-11R-A00Z-07	2010	6	16	A00Z	A8	7	cancer	0.448	BRCA (Breast invasive carcinoma)
TCGA-A7-A0DB-01A-11R-A00Z-07	2010	6	16	A00Z	A7	7	cancer	0.43	BRCA (Breast invasive carcinoma)
TCGA-A8-A06Y-01A-21R-A00Z-07	2010	6	16	A00Z	A8	7	cancer	0.594	BRCA (Breast invasive carcinoma)
TCGA-A8-A07I-01A-11R-A00Z-07	2010	6	16	A00Z	A8	7	cancer	0.405	BRCA (Breast invasive carcinoma)
TCGA-A8-A094-01A-11R-A00Z-07	2010	6	16	A00Z	A8	7	cancer	0.381	BRCA (Breast invasive carcinoma)
TCGA-A7-A0CJ-01A-21R-A00Z-07	2010	6	16	A00Z	A7	7	cancer	0.526	BRCA (Breast invasive carcinoma)
TCGA-BH-A0BV-01A-11R-A00Z-07	2010	6	16	A00Z	BH	7	cancer	0.397	BRCA (Breast invasive carcinoma)
TCGA-A8-A0A7-01A-11R-A00Z-07	2010	6	16	A00Z	A8	7	cancer	0.28	BRCA (Breast invasive carcinoma)
TCGA-A8-A08H-01A-21R-A00Z-07	2010	6	16	A00Z	A8	7	cancer	0.269	BRCA (Breast invasive carcinoma)
TCGA-A8-A07L-01A-11R-A00Z-07	2010	6	16	A00Z	A8	7	cancer	0.521	BRCA (Breast invasive carcinoma)
TCGA-A8-A08I-01A-11R-A00Z-07	2010	6	16	A00Z	A8	7	cancer	0.394	BRCA (Breast invasive carcinoma)
TCGA-A8-A086-01A-11R-A00Z-07	2010	6	16	A00Z	A8	7	cancer	0.463	BRCA (Breast invasive carcinoma)
TCGA-A8-A08J-01A-11R-A00Z-07	2010	6	16	A00Z	A8	7	cancer	0.445	BRCA (Breast invasive carcinoma)
TCGA-A8-A095-01A-11R-A00Z-07	2010	6	16	A00Z	A8	7	cancer	0.479	BRCA (Breast invasive carcinoma)
TCGA-BH-A0AY-01A-21R-A00Z-07	2010	6	16	A00Z	BH	7	cancer	0.374	BRCA (Breast invasive carcinoma)
TCGA-A8-A091-01A-11R-A00Z-07	2010	6	16	A00Z	A8	7	cancer	0.495	BRCA (Breast invasive carcinoma)
TCGA-A8-A06U-01A-11R-A00Z-07	2010	6	16	A00Z	A8	7	cancer	0.475	BRCA (Breast invasive carcinoma)
TCGA-AN-A0AL-01A-11R-A00Z-07	2010	6	16	A00Z	AN	7	cancer	0.389	BRCA (Breast invasive carcinoma)
TCGA-A7-A0DC-01A-11R-A00Z-07	2010	6	16	A00Z	A7	7	cancer	0.623	BRCA (Breast invasive carcinoma)
TCGA-A2-A0D4-01A-11R-A00Z-07	2010	6	16	A00Z	A2	7	cancer	0.558	BRCA (Breast invasive carcinoma)
TCGA-A8-A09K-01A-11R-A00Z-07	2010	6	16	A00Z	A8	7	cancer	0.501	BRCA (Breast invasive carcinoma)
TCGA-A8-A07B-01A-11R-A00Z-07	2010	6	16	A00Z	A8	7	cancer	0.478	BRCA (Breast invasive carcinoma)
TCGA-A8-A085-01A-11R-A00Z-07	2010	6	16	A00Z	A8	7	cancer	0.549	BRCA (Breast invasive carcinoma)
TCGA-A7-A0CD-01A-11R-A00Z-07	2010	6	16	A00Z	A7	7	cancer	0.522	BRCA (Breast invasive carcinoma)
TCGA-AN-A0FJ-01A-11R-A00Z-07	2010	6	16	A00Z	AN	7	cancer	0.496	BRCA (Breast invasive carcinoma)
TCGA-AN-A0FV-01A-11R-A00Z-07	2010	6	16	A00Z	AN	7	cancer	0.498	BRCA (Breast invasive carcinoma)
TCGA-A8-A09N-01A-11R-A00Z-07	2010	6	16	A00Z	A8	7	cancer	0.478	BRCA (Breast invasive carcinoma)
TCGA-A8-A084-01A-21R-A00Z-07	2010	6	16	A00Z	A8	7	cancer	0.517	BRCA (Breast invasive carcinoma)
TCGA-AO-A03O-01A-11R-A00Z-07	2010	6	16	A00Z	AO	7	cancer	0.462	BRCA (Breast invasive carcinoma)
TCGA-A8-A09M-01A-11R-A00Z-07	2010	6	16	A00Z	A8	7	cancer	0.43	BRCA (Breast invasive carcinoma)
TCGA-A8-A090-01A-11R-A00Z-07	2010	6	16	A00Z	A8	7	cancer	0.427	BRCA (Breast invasive carcinoma)
TCGA-A8-A07F-01A-11R-A00Z-07	2010	6	16	A00Z	A8	7	cancer	0.458	BRCA (Breast invasive carcinoma)
TCGA-A8-A06R-01A-11R-A00Z-07	2010	6	16	A00Z	A8	7	cancer	0.396	BRCA (Breast invasive carcinoma)
TCGA-A8-A09G-01A-21R-A00Z-07	2010	6	16	A00Z	A8	7	cancer	0.434	BRCA (Breast invasive carcinoma)
TCGA-A8-A0A9-01A-11R-A00Z-07	2010	6	16	A00Z	A8	7	cancer	0.462	BRCA (Breast invasive carcinoma)
TCGA-A2-A0D0-01A-11R-A00Z-07	2010	6	16	A00Z	A2	7	cancer	0.506	BRCA (Breast invasive carcinoma)
TCGA-A8-A09B-01A-11R-A00Z-07	2010	6	16	A00Z	A8	7	cancer	0.489	BRCA (Breast invasive carcinoma)
TCGA-AN-A049-01A-21R-A00Z-07	2010	6	16	A00Z	AN	7	cancer	0.423	BRCA (Breast invasive carcinoma)
TCGA-A8-A0A1-01A-11R-A00Z-07	2010	6	16	A00Z	A8	7	cancer	0.354	BRCA (Breast invasive carcinoma)
TCGA-A8-A09Z-01A-11R-A00Z-07	2010	6	16	A00Z	A8	7	cancer	0.446	BRCA (Breast invasive carcinoma)
TCGA-A8-A08Z-01A-21R-A00Z-07	2010	6	16	A00Z	A8	7	cancer	0.364	BRCA (Breast invasive carcinoma)
TCGA-AO-A03P-01A-11R-A00Z-07	2010	6	16	A00Z	AO	7	cancer	0.508	BRCA (Breast invasive carcinoma)
TCGA-BH-A0B4-01A-11R-A00Z-07	2010	6	16	A00Z	BH	7	cancer	0.404	BRCA (Breast invasive carcinoma)
TCGA-AN-A0AJ-01A-11R-A00Z-07	2010	6	16	A00Z	AN	7	cancer	0.409	BRCA (Breast invasive carcinoma)
TCGA-A8-A092-01A-11R-A00Z-07	2010	6	16	A00Z	A8	7	cancer	0.488	BRCA (Breast invasive carcinoma)
TCGA-A8-A0A4-01A-11R-A00Z-07	2010	6	16	A00Z	A8	7	cancer	0.494	BRCA (Breast invasive carcinoma)
TCGA-A8-A082-01A-11R-A00Z-07	2010	6	16	A00Z	A8	7	cancer	0.485	BRCA (Breast invasive carcinoma)
TCGA-AN-A0AS-01A-11R-A00Z-07	2010	6	16	A00Z	AN	7	cancer	0.428	BRCA (Breast invasive carcinoma)
TCGA-A8-A093-01A-11R-A00Z-07	2010	6	16	A00Z	A8	7	cancer	0.505	BRCA (Breast invasive carcinoma)
TCGA-AN-A0AR-01A-11R-A00Z-07	2010	6	16	A00Z	AN	7	cancer	0.575	BRCA (Breast invasive carcinoma)
TCGA-A7-A0CE-01A-11R-A00Z-07	2010	6	16	A00Z	A7	7	cancer	0.529	BRCA (Breast invasive carcinoma)
TCGA-A7-A0CH-01A-21R-A00Z-07	2010	6	16	A00Z	A7	7	cancer	0.498	BRCA (Breast invasive carcinoma)
TCGA-A8-A09E-01A-11R-A00Z-07	2010	6	16	A00Z	A8	7	cancer	0.534	BRCA (Breast invasive carcinoma)
TCGA-A8-A07J-01A-11R-A00Z-07	2010	6	16	A00Z	A8	7	cancer	0.339	BRCA (Breast invasive carcinoma)
TCGA-AN-A03X-01A-21R-A00Z-07	2010	6	16	A00Z	AN	7	cancer	0.404	BRCA (Breast invasive carcinoma)
TCGA-A8-A083-01A-21R-A00Z-07	2010	6	16	A00Z	A8	7	cancer	0.567	BRCA (Breast invasive carcinoma)
TCGA-A8-A08G-01A-11R-A00Z-07	2010	6	16	A00Z	A8	7	cancer	0.46	BRCA (Breast invasive carcinoma)
TCGA-A8-A08L-01A-11R-A00Z-07	2010	6	16	A00Z	A8	7	cancer	0.438	BRCA (Breast invasive carcinoma)
TCGA-A8-A08C-01A-11R-A00Z-07	2010	6	16	A00Z	A8	7	cancer	0.521	BRCA (Breast invasive carcinoma)
TCGA-A8-A09T-01A-11R-A00Z-07	2010	6	16	A00Z	A8	7	cancer	0.474	BRCA (Breast invasive carcinoma)
TCGA-A8-A09R-01A-11R-A00Z-07	2010	6	16	A00Z	A8	7	cancer	0.412	BRCA (Breast invasive carcinoma)
TCGA-A8-A09Q-01A-11R-A00Z-07	2010	6	16	A00Z	A8	7	cancer	0.379	BRCA (Breast invasive carcinoma)
TCGA-A8-A09X-01A-11R-A00Z-07	2010	6	16	A00Z	A8	7	cancer	0.352	BRCA (Breast invasive carcinoma)
TCGA-A8-A081-01A-11R-A00Z-07	2010	6	16	A00Z	A8	7	cancer	0.46	BRCA (Breast invasive carcinoma)
TCGA-A2-A0CX-01A-21R-A00Z-07	2010	6	16	A00Z	A2	7	cancer	0.4	BRCA (Breast invasive carcinoma)
TCGA-A8-A07W-01A-11R-A00Z-07	2010	6	16	A00Z	A8	7	cancer	0.455	BRCA (Breast invasive carcinoma)
TCGA-A8-A099-01A-11R-A00Z-07	2010	6	16	A00Z	A8	7	cancer	0.48	BRCA (Breast invasive carcinoma)
TCGA-A8-A09D-01A-11R-A00Z-07	2010	6	16	A00Z	A8	7	cancer	0.373	BRCA (Breast invasive carcinoma)
TCGA-A8-A08T-01A-21R-A00Z-07	2010	6	16	A00Z	A8	7	cancer	0.487	BRCA (Breast invasive carcinoma)
TCGA-A8-A08X-01A-21R-A00Z-07	2010	6	16	A00Z	A8	7	cancer	0.373	BRCA (Breast invasive carcinoma)
TCGA-A8-A07Z-01A-11R-A00Z-07	2010	6	16	A00Z	A8	7	cancer	0.491	BRCA (Breast invasive carcinoma)
TCGA-A8-A08B-01A-11R-A00Z-07	2010	6	16	A00Z	A8	7	cancer	0.5	BRCA (Breast invasive carcinoma)
TCGA-A8-A08P-01A-11R-A00Z-07	2010	6	16	A00Z	A8	7	cancer	0.354	BRCA (Breast invasive carcinoma)
TCGA-A8-A06P-01A-11R-A00Z-07	2010	6	16	A00Z	A8	7	cancer	0.419	BRCA (Breast invasive carcinoma)
TCGA-A8-A076-01A-21R-A00Z-07	2010	6	16	A00Z	A8	7	cancer	0.433	BRCA (Breast invasive carcinoma)
TCGA-A8-A07O-01A-11R-A00Z-07	2010	6	16	A00Z	A8	7	cancer	0.477	BRCA (Breast invasive carcinoma)
TCGA-A8-A096-01A-11R-A00Z-07	2010	6	16	A00Z	A8	7	cancer	0.338	BRCA (Breast invasive carcinoma)
TCGA-A8-A06O-01A-11R-A00Z-07	2010	6	16	A00Z	A8	7	cancer	0.457	BRCA (Breast invasive carcinoma)
TCGA-A8-A06T-01A-11R-A00Z-07	2010	6	16	A00Z	A8	7	cancer	0.466	BRCA (Breast invasive carcinoma)
TCGA-A8-A09W-01A-11R-A00Z-07	2010	6	16	A00Z	A8	7	cancer	0.435	BRCA (Breast invasive carcinoma)
TCGA-A8-A079-01A-21R-A00Z-07	2010	6	16	A00Z	A8	7	cancer	0.511	BRCA (Breast invasive carcinoma)
TCGA-A8-A06X-01A-21R-A00Z-07	2010	6	16	A00Z	A8	7	cancer	0.458	BRCA (Breast invasive carcinoma)
TCGA-B6-A0IJ-01A-11R-A034-07	2010	7	14	A034	B6	7	cancer	0.41	BRCA (Breast invasive carcinoma)
TCGA-A2-A0CZ-01A-11R-A034-07	2010	7	14	A034	A2	7	cancer	0.367	BRCA (Breast invasive carcinoma)
TCGA-B6-A0IB-01A-11R-A034-07	2010	7	14	A034	B6	7	cancer	0.595	BRCA (Breast invasive carcinoma)
TCGA-AN-A0FN-01A-11R-A034-07	2010	7	14	A034	AN	7	cancer	0.278	BRCA (Breast invasive carcinoma)
TCGA-A2-A0ER-01A-21R-A034-07	2010	7	14	A034	A2	7	cancer	0.502	BRCA (Breast invasive carcinoma)
TCGA-AO-A0J5-01A-11R-A034-07	2010	7	14	A034	AO	7	cancer	0.425	BRCA (Breast invasive carcinoma)
TCGA-B6-A0I5-01A-11R-A034-07	2010	7	14	A034	B6	7	cancer	0.464	BRCA (Breast invasive carcinoma)
TCGA-AO-A0J7-01A-11R-A034-07	2010	7	14	A034	AO	7	cancer	0.561	BRCA (Breast invasive carcinoma)
TCGA-B6-A0IQ-01A-11R-A034-07	2010	7	14	A034	B6	7	cancer	0.526	BRCA (Breast invasive carcinoma)
TCGA-AN-A0AM-01A-11R-A034-07	2010	7	14	A034	AN	7	cancer	0.444	BRCA (Breast invasive carcinoma)
TCGA-A8-A07C-01A-11R-A034-07	2010	7	14	A034	A8	7	cancer	0.452	BRCA (Breast invasive carcinoma)
TCGA-AO-A0J3-01A-11R-A034-07	2010	7	14	A034	AO	7	cancer	0.585	BRCA (Breast invasive carcinoma)
TCGA-A2-A0CY-01A-12R-A034-07	2010	7	14	A034	A2	7	cancer	0.604	BRCA (Breast invasive carcinoma)
TCGA-AN-A0FS-01A-11R-A034-07	2010	7	14	A034	AN	7	cancer	0.47	BRCA (Breast invasive carcinoma)
TCGA-A8-A07E-01A-11R-A034-07	2010	7	14	A034	A8	7	cancer	0.384	BRCA (Breast invasive carcinoma)
TCGA-AN-A0FX-01A-11R-A034-07	2010	7	14	A034	AN	7	cancer	0.503	BRCA (Breast invasive carcinoma)
TCGA-A8-A097-01A-11R-A034-07	2010	7	14	A034	A8	7	cancer	0.424	BRCA (Breast invasive carcinoma)
TCGA-AN-A0FK-01A-11R-A034-07	2010	7	14	A034	AN	7	cancer	0.509	BRCA (Breast invasive carcinoma)
TCGA-AN-A0FT-01A-11R-A034-07	2010	7	14	A034	AN	7	cancer	0.441	BRCA (Breast invasive carcinoma)
TCGA-AN-A041-01A-11R-A034-07	2010	7	14	A034	AN	7	cancer	0.454	BRCA (Breast invasive carcinoma)
TCGA-A2-A0EQ-01A-11R-A034-07	2010	7	14	A034	A2	7	cancer	0.36	BRCA (Breast invasive carcinoma)
TCGA-BH-A0HO-01A-11R-A034-07	2010	7	14	A034	BH	7	cancer	0.436	BRCA (Breast invasive carcinoma)
TCGA-B6-A0I2-01A-11R-A034-07	2010	7	14	A034	B6	7	cancer	0.42	BRCA (Breast invasive carcinoma)
TCGA-A8-A0AB-01A-11R-A034-07	2010	7	14	A034	A8	7	cancer	0.57	BRCA (Breast invasive carcinoma)
TCGA-AN-A0FY-01A-11R-A034-07	2010	7	14	A034	AN	7	cancer	0.491	BRCA (Breast invasive carcinoma)
TCGA-A2-A04V-01A-21R-A034-07	2010	7	14	A034	A2	7	cancer	0.45	BRCA (Breast invasive carcinoma)
TCGA-A2-A0D1-01A-11R-A034-07	2010	7	14	A034	A2	7	cancer	0.545	BRCA (Breast invasive carcinoma)
TCGA-A8-A08R-01A-11R-A034-07	2010	7	14	A034	A8	7	cancer	0.394	BRCA (Breast invasive carcinoma)
TCGA-A2-A0EV-01A-11R-A034-07	2010	7	14	A034	A2	7	cancer	0.397	BRCA (Breast invasive carcinoma)
TCGA-B6-A0IP-01A-11R-A034-07	2010	7	14	A034	B6	7	cancer	0.488	BRCA (Breast invasive carcinoma)
TCGA-AN-A0G0-01A-11R-A034-07	2010	7	14	A034	AN	7	cancer	0.505	BRCA (Breast invasive carcinoma)
TCGA-A2-A0CM-01A-31R-A034-07	2010	7	14	A034	A2	7	cancer	0.375	BRCA (Breast invasive carcinoma)
TCGA-A8-A07R-01A-21R-A034-07	2010	7	14	A034	A8	7	cancer	0.553	BRCA (Breast invasive carcinoma)
TCGA-AN-A0FZ-01A-11R-A034-07	2010	7	14	A034	AN	7	cancer	0.524	BRCA (Breast invasive carcinoma)
TCGA-AN-A046-01A-21R-A034-07	2010	7	14	A034	AN	7	cancer	0.378	BRCA (Breast invasive carcinoma)
TCGA-B6-A0I6-01A-11R-A034-07	2010	7	14	A034	B6	7	cancer	0.502	BRCA (Breast invasive carcinoma)
TCGA-AO-A0J2-01A-11R-A034-07	2010	7	14	A034	AO	7	cancer	0.462	BRCA (Breast invasive carcinoma)
TCGA-A2-A0EO-01A-11R-A034-07	2010	7	14	A034	A2	7	cancer	0.388	BRCA (Breast invasive carcinoma)
TCGA-BH-A0HU-01A-11R-A034-07	2010	7	14	A034	BH	7	cancer	0.53	BRCA (Breast invasive carcinoma)
TCGA-A8-A09I-01A-22R-A034-07	2010	7	14	A034	A8	7	cancer	0.418	BRCA (Breast invasive carcinoma)
TCGA-A2-A0EX-01A-21R-A034-07	2010	7	14	A034	A2	7	cancer	0.427	BRCA (Breast invasive carcinoma)
TCGA-A2-A04T-01A-21R-A034-07	2010	7	14	A034	A2	7	cancer	0.454	BRCA (Breast invasive carcinoma)
TCGA-A8-A0A2-01A-11R-A034-07	2010	7	14	A034	A8	7	cancer	0.439	BRCA (Breast invasive carcinoma)
TCGA-AO-A0J9-01A-11R-A034-07	2010	7	14	A034	AO	7	cancer	0.343	BRCA (Breast invasive carcinoma)
TCGA-BH-A0BD-01A-11R-A034-07	2010	7	14	A034	BH	7	cancer	0.402	BRCA (Breast invasive carcinoma)
TCGA-A8-A07G-01A-11R-A034-07	2010	7	14	A034	A8	7	cancer	0.412	BRCA (Breast invasive carcinoma)
TCGA-A2-A04Y-01A-21R-A034-07	2010	7	14	A034	A2	7	cancer	0.416	BRCA (Breast invasive carcinoma)
TCGA-B6-A0I9-01A-11R-A034-07	2010	7	14	A034	B6	7	cancer	0.508	BRCA (Breast invasive carcinoma)
TCGA-A8-A08S-01A-11R-A034-07	2010	7	14	A034	A8	7	cancer	0.497	BRCA (Breast invasive carcinoma)
TCGA-BH-A0E7-01A-11R-A034-07	2010	7	14	A034	BH	7	cancer	0.541	BRCA (Breast invasive carcinoma)
TCGA-B6-A0IA-01A-11R-A034-07	2010	7	14	A034	B6	7	cancer	0.588	BRCA (Breast invasive carcinoma)
TCGA-AN-A0AT-01A-11R-A034-07	2010	7	14	A034	AN	7	cancer	0.503	BRCA (Breast invasive carcinoma)
TCGA-BH-A0E6-01A-11R-A034-07	2010	7	14	A034	BH	7	cancer	0.467	BRCA (Breast invasive carcinoma)
TCGA-BH-A0HW-01A-11R-A034-07	2010	7	14	A034	BH	7	cancer	0.636	BRCA (Breast invasive carcinoma)
TCGA-A2-A0CU-01A-12R-A034-07	2010	7	14	A034	A2	7	cancer	0.505	BRCA (Breast invasive carcinoma)
TCGA-AO-A0J8-01A-21R-A034-07	2010	7	14	A034	AO	7	cancer	0.437	BRCA (Breast invasive carcinoma)
TCGA-AN-A0FD-01A-11R-A034-07	2010	7	14	A034	AN	7	cancer	0.433	BRCA (Breast invasive carcinoma)
TCGA-AO-A03R-01A-21R-A034-07	2010	7	14	A034	AO	7	cancer	0.438	BRCA (Breast invasive carcinoma)
TCGA-AN-A04D-01A-21R-A034-07	2010	7	14	A034	AN	7	cancer	0.617	BRCA (Breast invasive carcinoma)
TCGA-A8-A06Q-01A-11R-A034-07	2010	7	14	A034	A8	7	cancer	0.593	BRCA (Breast invasive carcinoma)
TCGA-AN-A0FW-01A-11R-A034-07	2010	7	14	A034	AN	7	cancer	0.473	BRCA (Breast invasive carcinoma)
TCGA-A2-A04X-01A-21R-A034-07	2010	7	14	A034	A2	7	cancer	0.398	BRCA (Breast invasive carcinoma)
TCGA-BH-A0EB-01A-11R-A034-07	2010	7	14	A034	BH	7	cancer	0.356	BRCA (Breast invasive carcinoma)
TCGA-B6-A0IN-01A-11R-A034-07	2010	7	14	A034	B6	7	cancer	0.374	BRCA (Breast invasive carcinoma)
TCGA-BH-A0HQ-01A-11R-A034-07	2010	7	14	A034	BH	7	cancer	0.482	BRCA (Breast invasive carcinoma)
TCGA-B6-A0IE-01A-11R-A034-07	2010	7	14	A034	B6	7	cancer	0.516	BRCA (Breast invasive carcinoma)
TCGA-AO-A0J6-01A-11R-A034-07	2010	7	14	A034	AO	7	cancer	0.477	BRCA (Breast invasive carcinoma)
TCGA-AQ-A04J-01A-02R-A034-07	2010	7	14	A034	AQ	7	cancer	0.349	BRCA (Breast invasive carcinoma)
TCGA-A8-A07U-01A-11R-A034-07	2010	7	14	A034	A8	7	cancer	0.33	BRCA (Breast invasive carcinoma)
TCGA-AN-A0FL-01A-11R-A034-07	2010	7	14	A034	AN	7	cancer	0.555	BRCA (Breast invasive carcinoma)
TCGA-A8-A09V-01A-11R-A034-07	2010	7	14	A034	A8	7	cancer	0.51	BRCA (Breast invasive carcinoma)
TCGA-BH-A0EE-01A-11R-A034-07	2010	7	14	A034	BH	7	cancer	0.53	BRCA (Breast invasive carcinoma)
TCGA-A2-A0EM-01A-11R-A034-07	2010	7	14	A034	A2	7	cancer	0.466	BRCA (Breast invasive carcinoma)
TCGA-A2-A0D2-01A-21R-A034-07	2010	7	14	A034	A2	7	cancer	0.426	BRCA (Breast invasive carcinoma)
TCGA-A2-A04P-01A-31R-A034-07	2010	7	14	A034	A2	7	cancer	0.424	BRCA (Breast invasive carcinoma)
TCGA-A2-A0CP-01A-11R-A034-07	2010	7	14	A034	A2	7	cancer	0.439	BRCA (Breast invasive carcinoma)
TCGA-A8-A07S-01A-11R-A034-07	2010	7	14	A034	A8	7	cancer	0.49	BRCA (Breast invasive carcinoma)
TCGA-A2-A0CQ-01A-21R-A034-07	2010	7	14	A034	A2	7	cancer	0.483	BRCA (Breast invasive carcinoma)
TCGA-A2-A04Q-01A-21R-A034-07	2010	7	14	A034	A2	7	cancer	0.306	BRCA (Breast invasive carcinoma)
TCGA-AO-A0J4-01A-11R-A034-07	2010	7	14	A034	AO	7	cancer	0.413	BRCA (Breast invasive carcinoma)
TCGA-B6-A0I8-01A-11R-A034-07	2010	7	14	A034	B6	7	cancer	0.529	BRCA (Breast invasive carcinoma)
TCGA-A2-A0ET-01A-31R-A034-07	2010	7	14	A034	A2	7	cancer	0.518	BRCA (Breast invasive carcinoma)
TCGA-AN-A0FF-01A-11R-A034-07	2010	7	14	A034	AN	7	cancer	0.424	BRCA (Breast invasive carcinoma)
TCGA-AN-A04A-01A-21R-A034-07	2010	7	14	A034	AN	7	cancer	0.445	BRCA (Breast invasive carcinoma)
TCGA-AO-A03T-01A-21R-A034-07	2010	7	14	A034	AO	7	cancer	0.49	BRCA (Breast invasive carcinoma)
TCGA-AN-A04C-01A-21R-A034-07	2010	7	14	A034	AN	7	cancer	0.497	BRCA (Breast invasive carcinoma)
TCGA-B6-A0IC-01A-11R-A034-07	2010	7	14	A034	B6	7	cancer	0.628	BRCA (Breast invasive carcinoma)
TCGA-B6-A0IM-01A-11R-A034-07	2010	7	14	A034	B6	7	cancer	0.492	BRCA (Breast invasive carcinoma)
TCGA-B6-A0IO-01A-11R-A034-07	2010	7	14	A034	B6	7	cancer	0.529	BRCA (Breast invasive carcinoma)
TCGA-A2-A0EY-01A-11R-A034-07	2010	7	14	A034	A2	7	cancer	0.442	BRCA (Breast invasive carcinoma)
TCGA-B6-A0IG-01A-11R-A034-07	2010	7	14	A034	B6	7	cancer	0.518	BRCA (Breast invasive carcinoma)
TCGA-BH-A0HB-01A-11R-A056-07	2010	8	11	A056	BH	7	cancer	0.415	BRCA (Breast invasive carcinoma)
TCGA-AO-A03L-01A-41R-A056-07	2010	8	11	A056	AO	7	cancer	0.425	BRCA (Breast invasive carcinoma)
TCGA-BH-A0B8-01A-21R-A056-07	2010	8	11	A056	BH	7	cancer	0.494	BRCA (Breast invasive carcinoma)
TCGA-AO-A0JL-01A-11R-A056-07	2010	8	11	A056	AO	7	cancer	0.523	BRCA (Breast invasive carcinoma)
TCGA-BH-A0DS-01A-11R-A056-07	2010	8	11	A056	BH	7	cancer	0.408	BRCA (Breast invasive carcinoma)
TCGA-BH-A0B1-01A-12R-A056-07	2010	8	11	A056	BH	7	cancer	0.466	BRCA (Breast invasive carcinoma)
TCGA-BH-A0E2-01A-11R-A056-07	2010	8	11	A056	BH	7	cancer	0.451	BRCA (Breast invasive carcinoma)
TCGA-BH-A0B3-01A-11R-A056-07	2010	8	11	A056	BH	7	cancer	0.402	BRCA (Breast invasive carcinoma)
TCGA-A8-A08O-01A-21R-A056-07	2010	8	11	A056	A8	7	cancer	0.51	BRCA (Breast invasive carcinoma)
TCGA-BH-A0H0-01A-11R-A056-07	2010	8	11	A056	BH	7	cancer	0.544	BRCA (Breast invasive carcinoma)
TCGA-BH-A0H9-01A-11R-A056-07	2010	8	11	A056	BH	7	cancer	0.514	BRCA (Breast invasive carcinoma)
TCGA-BH-A0B9-01A-11R-A056-07	2010	8	11	A056	BH	7	cancer	0.45	BRCA (Breast invasive carcinoma)
TCGA-AO-A0JE-01A-11R-A056-07	2010	8	11	A056	AO	7	cancer	0.334	BRCA (Breast invasive carcinoma)
TCGA-AO-A0JM-01A-21R-A056-07	2010	8	11	A056	AO	7	cancer	0.443	BRCA (Breast invasive carcinoma)
TCGA-BH-A0HK-01A-11R-A056-07	2010	8	11	A056	BH	7	cancer	0.44	BRCA (Breast invasive carcinoma)
TCGA-B6-A0RI-01A-11R-A056-07	2010	8	11	A056	B6	7	cancer	0.459	BRCA (Breast invasive carcinoma)
TCGA-BH-A0GZ-01A-11R-A056-07	2010	8	11	A056	BH	7	cancer	0.475	BRCA (Breast invasive carcinoma)
TCGA-AO-A0JC-01A-11R-A056-07	2010	8	11	A056	AO	7	cancer	0.282	BRCA (Breast invasive carcinoma)
TCGA-BH-A0E0-01A-11R-A056-07	2010	8	11	A056	BH	7	cancer	0.525	BRCA (Breast invasive carcinoma)
TCGA-BH-A0HX-01A-21R-A056-07	2010	8	11	A056	BH	7	cancer	0.457	BRCA (Breast invasive carcinoma)
TCGA-BH-A0C0-01A-21R-A056-07	2010	8	11	A056	BH	7	cancer	0.364	BRCA (Breast invasive carcinoma)
TCGA-AO-A0JJ-01A-11R-A056-07	2010	8	11	A056	AO	7	cancer	0.342	BRCA (Breast invasive carcinoma)
TCGA-BH-A0BM-01A-11R-A056-07	2010	8	11	A056	BH	7	cancer	0.462	BRCA (Breast invasive carcinoma)
TCGA-BH-A0H7-01A-13R-A056-07	2010	8	11	A056	BH	7	cancer	0.457	BRCA (Breast invasive carcinoma)
TCGA-BH-A0AW-01A-11R-A056-07	2010	8	11	A056	BH	7	cancer	0.326	BRCA (Breast invasive carcinoma)
TCGA-BH-A0H6-01A-21R-A056-07	2010	8	11	A056	BH	7	cancer	0.494	BRCA (Breast invasive carcinoma)
TCGA-AO-A0JD-01A-11R-A056-07	2010	8	11	A056	AO	7	cancer	0.512	BRCA (Breast invasive carcinoma)
TCGA-B6-A0IK-01A-12R-A056-07	2010	8	11	A056	B6	7	cancer	0.477	BRCA (Breast invasive carcinoma)
TCGA-A7-A0D9-01A-31R-A056-07	2010	8	11	A056	A7	7	cancer	0.534	BRCA (Breast invasive carcinoma)
TCGA-A7-A0CG-01A-12R-A056-07	2010	8	11	A056	A7	7	cancer	0.36	BRCA (Breast invasive carcinoma)
TCGA-B6-A0RG-01A-11R-A056-07	2010	8	11	A056	B6	7	cancer	0.532	BRCA (Breast invasive carcinoma)
TCGA-BH-A0BA-01A-11R-A056-07	2010	8	11	A056	BH	7	cancer	0.451	BRCA (Breast invasive carcinoma)
TCGA-AO-A0JA-01A-11R-A056-07	2010	8	11	A056	AO	7	cancer	0.398	BRCA (Breast invasive carcinoma)
TCGA-BH-A0E1-01A-11R-A056-07	2010	8	11	A056	BH	7	cancer	0.51	BRCA (Breast invasive carcinoma)
TCGA-BH-A0DK-01A-21R-A056-07	2010	8	11	A056	BH	7	cancer	0.326	BRCA (Breast invasive carcinoma)
TCGA-BH-A0DP-01A-21R-A056-07	2010	8	11	A056	BH	7	cancer	0.406	BRCA (Breast invasive carcinoma)
TCGA-A2-A0EU-01A-22R-A056-07	2010	8	11	A056	A2	7	cancer	0.503	BRCA (Breast invasive carcinoma)
TCGA-A8-A0A6-01A-12R-A056-07	2010	8	11	A056	A8	7	cancer	0.366	BRCA (Breast invasive carcinoma)
TCGA-BH-A0GY-01A-11R-A056-07	2010	8	11	A056	BH	7	cancer	0.446	BRCA (Breast invasive carcinoma)
TCGA-BH-A0HY-01A-11R-A056-07	2010	8	11	A056	BH	7	cancer	0.509	BRCA (Breast invasive carcinoma)
TCGA-AO-A0JF-01A-11R-A056-07	2010	8	11	A056	AO	7	cancer	0.356	BRCA (Breast invasive carcinoma)
TCGA-BH-A0BJ-01A-11R-A056-07	2010	8	11	A056	BH	7	cancer	0.42	BRCA (Breast invasive carcinoma)
TCGA-BH-A0HF-01A-11R-A056-07	2010	8	11	A056	BH	7	cancer	0.393	BRCA (Breast invasive carcinoma)
TCGA-B6-A0RE-01A-11R-A056-07	2010	8	11	A056	B6	7	cancer	0.516	BRCA (Breast invasive carcinoma)
TCGA-A8-A0AD-01A-11R-A056-07	2010	8	11	A056	A8	7	cancer	0.418	BRCA (Breast invasive carcinoma)
TCGA-A2-A0CT-01A-31R-A056-07	2010	8	11	A056	A2	7	cancer	0.521	BRCA (Breast invasive carcinoma)
TCGA-AO-A0JI-01A-21R-A056-07	2010	8	11	A056	AO	7	cancer	0.545	BRCA (Breast invasive carcinoma)
TCGA-AR-A0TV-01A-21R-A084-07	2010	9	29	A084	AR	7	cancer	0.449	BRCA (Breast invasive carcinoma)
TCGA-BH-A0HP-01A-12R-A084-07	2010	9	29	A084	BH	7	cancer	0.431	BRCA (Breast invasive carcinoma)
TCGA-A2-A0SW-01A-11R-A084-07	2010	9	29	A084	A2	7	cancer	0.37	BRCA (Breast invasive carcinoma)
TCGA-A1-A0SP-01A-11R-A084-07	2010	9	29	A084	A1	7	cancer	0.447	BRCA (Breast invasive carcinoma)
TCGA-A1-A0SE-01A-11R-A084-07	2010	9	29	A084	A1	7	cancer	0.48	BRCA (Breast invasive carcinoma)
TCGA-B6-A0RU-01A-11R-A084-07	2010	9	29	A084	B6	7	cancer	0.503	BRCA (Breast invasive carcinoma)
TCGA-BH-A0DQ-01A-11R-A084-07	2010	9	29	A084	BH	7	cancer	0.411	BRCA (Breast invasive carcinoma)
TCGA-AR-A0TR-01A-11R-A084-07	2010	9	29	A084	AR	7	cancer	0.582	BRCA (Breast invasive carcinoma)
TCGA-BH-A0DH-01A-11R-A084-07	2010	9	29	A084	BH	7	cancer	0.475	BRCA (Breast invasive carcinoma)
TCGA-A1-A0SK-01A-12R-A084-07	2010	9	29	A084	A1	7	cancer	0.656	BRCA (Breast invasive carcinoma)
TCGA-AR-A0TP-01A-11R-A084-07	2010	9	29	A084	AR	7	cancer	0.587	BRCA (Breast invasive carcinoma)
TCGA-A2-A0SX-01A-12R-A084-07	2010	9	29	A084	A2	7	cancer	0.351	BRCA (Breast invasive carcinoma)
TCGA-AR-A0TT-01A-31R-A084-07	2010	9	29	A084	AR	7	cancer	0.305	BRCA (Breast invasive carcinoma)
TCGA-B6-A0RT-01A-21R-A084-07	2010	9	29	A084	B6	7	cancer	0.291	BRCA (Breast invasive carcinoma)
TCGA-A2-A0EN-01A-13R-A084-07	2010	9	29	A084	A2	7	cancer	0.31	BRCA (Breast invasive carcinoma)
TCGA-A1-A0SJ-01A-11R-A084-07	2010	9	29	A084	A1	7	cancer	0.468	BRCA (Breast invasive carcinoma)
TCGA-AR-A0TX-01A-11R-A084-07	2010	9	29	A084	AR	7	cancer	0.357	BRCA (Breast invasive carcinoma)
TCGA-AR-A0TQ-01A-11R-A084-07	2010	9	29	A084	AR	7	cancer	0.418	BRCA (Breast invasive carcinoma)
TCGA-A1-A0SM-01A-11R-A084-07	2010	9	29	A084	A1	7	cancer	0.438	BRCA (Breast invasive carcinoma)
TCGA-A2-A0T2-01A-11R-A084-07	2010	9	29	A084	A2	7	cancer	0.476	BRCA (Breast invasive carcinoma)
TCGA-BH-A0HI-01A-11R-A084-07	2010	9	29	A084	BH	7	cancer	0.447	BRCA (Breast invasive carcinoma)
TCGA-B6-A0RL-01A-11R-A084-07	2010	9	29	A084	B6	7	cancer	0.68	BRCA (Breast invasive carcinoma)
TCGA-A2-A0ST-01A-12R-A084-07	2010	9	29	A084	A2	7	cancer	0.31	BRCA (Breast invasive carcinoma)
TCGA-AR-A0TW-01A-11R-A084-07	2010	9	29	A084	AR	7	cancer	0.43	BRCA (Breast invasive carcinoma)
TCGA-A2-A0T4-01A-31R-A084-07	2010	9	29	A084	A2	7	cancer	0.376	BRCA (Breast invasive carcinoma)
TCGA-A2-A0T0-01A-22R-A084-07	2010	9	29	A084	A2	7	cancer	0.459	BRCA (Breast invasive carcinoma)
TCGA-A2-A0SV-01A-11R-A084-07	2010	9	29	A084	A2	7	cancer	0.404	BRCA (Breast invasive carcinoma)
TCGA-AR-A0TZ-01A-12R-A084-07	2010	9	29	A084	AR	7	cancer	0.515	BRCA (Breast invasive carcinoma)
TCGA-AO-A0JG-01A-31R-A084-07	2010	9	29	A084	AO	7	cancer	0.402	BRCA (Breast invasive carcinoma)
TCGA-B6-A0RV-01A-11R-A084-07	2010	9	29	A084	B6	7	cancer	0.454	BRCA (Breast invasive carcinoma)
TCGA-A1-A0SH-01A-11R-A084-07	2010	9	29	A084	A1	7	cancer	0.412	BRCA (Breast invasive carcinoma)
TCGA-A2-A0SU-01A-11R-A084-07	2010	9	29	A084	A2	7	cancer	0.455	BRCA (Breast invasive carcinoma)
TCGA-A2-A0T5-01A-21R-A084-07	2010	9	29	A084	A2	7	cancer	0.49	BRCA (Breast invasive carcinoma)
TCGA-B6-A0RP-01A-21R-A084-07	2010	9	29	A084	B6	7	cancer	0.419	BRCA (Breast invasive carcinoma)
TCGA-B6-A0RS-01A-11R-A084-07	2010	9	29	A084	B6	7	cancer	0.421	BRCA (Breast invasive carcinoma)
TCGA-A2-A0T7-01A-21R-A084-07	2010	9	29	A084	A2	7	cancer	0.445	BRCA (Breast invasive carcinoma)
TCGA-B6-A0RN-01A-12R-A084-07	2010	9	29	A084	B6	7	cancer	0.494	BRCA (Breast invasive carcinoma)
TCGA-A2-A0T1-01A-21R-A084-07	2010	9	29	A084	A2	7	cancer	0.318	BRCA (Breast invasive carcinoma)
TCGA-BH-A0BC-01A-22R-A084-07	2010	9	29	A084	BH	7	cancer	0.366	BRCA (Breast invasive carcinoma)
TCGA-B6-A0RO-01A-22R-A084-07	2010	9	29	A084	B6	7	cancer	0.545	BRCA (Breast invasive carcinoma)
TCGA-A2-A0SY-01A-31R-A084-07	2010	9	29	A084	A2	7	cancer	0.375	BRCA (Breast invasive carcinoma)
TCGA-A1-A0SO-01A-22R-A084-07	2010	9	29	A084	A1	7	cancer	0.602	BRCA (Breast invasive carcinoma)
TCGA-B6-A0RM-01A-11R-A084-07	2010	9	29	A084	B6	7	cancer	0.552	BRCA (Breast invasive carcinoma)
TCGA-BH-A0RX-01A-21R-A084-07	2010	9	29	A084	BH	7	cancer	0.322	BRCA (Breast invasive carcinoma)
TCGA-A2-A0T6-01A-11R-A084-07	2010	9	29	A084	A2	7	cancer	0.34	BRCA (Breast invasive carcinoma)
TCGA-A8-A075-01A-11R-A084-07	2010	9	29	A084	A8	7	cancer	0.424	BRCA (Breast invasive carcinoma)
TCGA-BH-A0E0-11A-13R-A089-07	2010	9	29	A089	BH	7	normal	0.515	BRCA (Breast invasive carcinoma)
TCGA-BH-A0BV-11A-31R-A089-07	2010	9	29	A089	BH	7	normal	0.498	BRCA (Breast invasive carcinoma)
TCGA-BH-A0B3-11B-21R-A089-07	2010	9	29	A089	BH	7	normal	0.417	BRCA (Breast invasive carcinoma)
TCGA-A7-A0CE-11A-21R-A089-07	2010	9	29	A089	A7	7	normal	0.413	BRCA (Breast invasive carcinoma)
TCGA-BH-A0C0-11A-21R-A089-07	2010	9	29	A089	BH	7	normal	0.506	BRCA (Breast invasive carcinoma)
TCGA-A7-A0DB-11A-33R-A089-07	2010	9	29	A089	A7	7	normal	0.324	BRCA (Breast invasive carcinoma)
TCGA-BH-A0DK-11A-13R-A089-07	2010	9	29	A089	BH	7	normal	0.523	BRCA (Breast invasive carcinoma)
TCGA-BH-A0DQ-11A-12R-A089-07	2010	9	29	A089	BH	7	normal	0.472	BRCA (Breast invasive carcinoma)
TCGA-BH-A0BM-11A-12R-A089-07	2010	9	29	A089	BH	7	normal	0.519	BRCA (Breast invasive carcinoma)
TCGA-BH-A0DP-11A-12R-A089-07	2010	9	29	A089	BH	7	normal	0.49	BRCA (Breast invasive carcinoma)
TCGA-A7-A0CH-11A-32R-A089-07	2010	9	29	A089	A7	7	normal	0.37	BRCA (Breast invasive carcinoma)
TCGA-BH-A0AY-11A-23R-A089-07	2010	9	29	A089	BH	7	normal	0.424	BRCA (Breast invasive carcinoma)
TCGA-A7-A0D9-11A-53R-A089-07	2010	9	29	A089	A7	7	normal	0.346	BRCA (Breast invasive carcinoma)
TCGA-BH-A0H7-11A-13R-A089-07	2010	9	29	A089	BH	7	normal	0.497	BRCA (Breast invasive carcinoma)
TCGA-BH-A0BJ-11A-23R-A089-07	2010	9	29	A089	BH	7	normal	0.469	BRCA (Breast invasive carcinoma)
TCGA-BH-A0HK-11A-11R-A089-07	2010	9	29	A089	BH	7	normal	0.423	BRCA (Breast invasive carcinoma)
TCGA-BH-A0BC-11A-22R-A089-07	2010	9	29	A089	BH	7	normal	0.422	BRCA (Breast invasive carcinoma)
TCGA-BH-A0E1-11A-13R-A089-07	2010	9	29	A089	BH	7	normal	0.527	BRCA (Breast invasive carcinoma)
TCGA-BH-A0DZ-11A-22R-A089-07	2010	9	29	A089	BH	7	normal	0.493	BRCA (Breast invasive carcinoma)
TCGA-BH-A0DH-11A-31R-A089-07	2010	9	29	A089	BH	7	normal	0.425	BRCA (Breast invasive carcinoma)
TCGA-A7-A0DC-11A-41R-A089-07	2010	9	29	A089	A7	7	normal	0.431	BRCA (Breast invasive carcinoma)
TCGA-BH-A0B8-11A-41R-A089-07	2010	9	29	A089	BH	7	normal	0.4	BRCA (Breast invasive carcinoma)
TCGA-BH-A0W4-01A-11R-A109-07	2010	11	1	A109	BH	7	cancer	0.504	BRCA (Breast invasive carcinoma)
TCGA-A2-A0YG-01A-21R-A109-07	2010	11	1	A109	A2	7	cancer	0.511	BRCA (Breast invasive carcinoma)
TCGA-B6-A0WY-01A-11R-A109-07	2010	11	1	A109	B6	7	cancer	0.447	BRCA (Breast invasive carcinoma)
TCGA-B6-A0WZ-01A-11R-A109-07	2010	11	1	A109	B6	7	cancer	0.54	BRCA (Breast invasive carcinoma)
TCGA-AN-A0XS-01A-22R-A109-07	2010	11	1	A109	AN	7	cancer	0.387	BRCA (Breast invasive carcinoma)
TCGA-A2-A0YC-01A-11R-A109-07	2010	11	1	A109	A2	7	cancer	0.438	BRCA (Breast invasive carcinoma)
TCGA-B6-A0WW-01A-11R-A109-07	2010	11	1	A109	B6	7	cancer	0.495	BRCA (Breast invasive carcinoma)
TCGA-AN-A0XN-01A-21R-A109-07	2010	11	1	A109	AN	7	cancer	0.352	BRCA (Breast invasive carcinoma)
TCGA-A2-A0YJ-01A-11R-A109-07	2010	11	1	A109	A2	7	cancer	0.565	BRCA (Breast invasive carcinoma)
TCGA-A2-A0YE-01A-11R-A109-07	2010	11	1	A109	A2	7	cancer	0.526	BRCA (Breast invasive carcinoma)
TCGA-AR-A0U2-01A-11R-A109-07	2010	11	1	A109	AR	7	cancer	0.496	BRCA (Breast invasive carcinoma)
TCGA-AN-A0XU-01A-11R-A109-07	2010	11	1	A109	AN	7	cancer	0.5	BRCA (Breast invasive carcinoma)
TCGA-AR-A0U4-01A-11R-A109-07	2010	11	1	A109	AR	7	cancer	0.363	BRCA (Breast invasive carcinoma)
TCGA-A2-A0YF-01A-21R-A109-07	2010	11	1	A109	A2	7	cancer	0.466	BRCA (Breast invasive carcinoma)
TCGA-A2-A0YT-01A-11R-A109-07	2010	11	1	A109	A2	7	cancer	0.5	BRCA (Breast invasive carcinoma)
TCGA-AR-A0U3-01A-11R-A109-07	2010	11	1	A109	AR	7	cancer	0.525	BRCA (Breast invasive carcinoma)
TCGA-A2-A04R-01A-41R-A109-07	2010	11	1	A109	A2	7	cancer	0.542	BRCA (Breast invasive carcinoma)
TCGA-BH-A0W3-01A-11R-A109-07	2010	11	1	A109	BH	7	cancer	0.532	BRCA (Breast invasive carcinoma)
TCGA-AN-A0XP-01A-11R-A109-07	2010	11	1	A109	AN	7	cancer	0.488	BRCA (Breast invasive carcinoma)
TCGA-B6-A0X4-01A-11R-A109-07	2010	11	1	A109	B6	7	cancer	0.641	BRCA (Breast invasive carcinoma)
TCGA-B6-A0X1-01A-11R-A109-07	2010	11	1	A109	B6	7	cancer	0.482	BRCA (Breast invasive carcinoma)
TCGA-B6-A0WV-01A-11R-A109-07	2010	11	1	A109	B6	7	cancer	0.606	BRCA (Breast invasive carcinoma)
TCGA-AN-A0XW-01A-11R-A109-07	2010	11	1	A109	AN	7	cancer	0.325	BRCA (Breast invasive carcinoma)
TCGA-BH-A0W5-01A-11R-A109-07	2010	11	1	A109	BH	7	cancer	0.346	BRCA (Breast invasive carcinoma)
TCGA-B6-A0WX-01A-11R-A109-07	2010	11	1	A109	B6	7	cancer	0.41	BRCA (Breast invasive carcinoma)
TCGA-AN-A0XO-01A-11R-A109-07	2010	11	1	A109	AN	7	cancer	0.544	BRCA (Breast invasive carcinoma)
TCGA-A2-A0YH-01A-11R-A109-07	2010	11	1	A109	A2	7	cancer	0.357	BRCA (Breast invasive carcinoma)
TCGA-AR-A0U0-01A-11R-A109-07	2010	11	1	A109	AR	7	cancer	0.399	BRCA (Breast invasive carcinoma)
TCGA-A2-A0YD-01A-11R-A109-07	2010	11	1	A109	A2	7	cancer	0.362	BRCA (Breast invasive carcinoma)
TCGA-AN-A0XV-01A-11R-A109-07	2010	11	1	A109	AN	7	cancer	0.437	BRCA (Breast invasive carcinoma)
TCGA-B6-A0X5-01A-21R-A109-07	2010	11	1	A109	B6	7	cancer	0.558	BRCA (Breast invasive carcinoma)
TCGA-A2-A0YM-01A-11R-A109-07	2010	11	1	A109	A2	7	cancer	0.441	BRCA (Breast invasive carcinoma)
TCGA-AN-A0XR-01A-11R-A109-07	2010	11	1	A109	AN	7	cancer	0.549	BRCA (Breast invasive carcinoma)
TCGA-B6-A0WT-01A-11R-A109-07	2010	11	1	A109	B6	7	cancer	0.483	BRCA (Breast invasive carcinoma)
TCGA-AN-A0XT-01A-11R-A109-07	2010	11	1	A109	AN	7	cancer	0.511	BRCA (Breast invasive carcinoma)
TCGA-AR-A0TU-01A-31R-A109-07	2010	11	1	A109	AR	7	cancer	0.484	BRCA (Breast invasive carcinoma)
TCGA-A2-A0YK-01A-22R-A109-07	2010	11	1	A109	A2	7	cancer	0.322	BRCA (Breast invasive carcinoma)
TCGA-BH-A0WA-01A-11R-A109-07	2010	11	1	A109	BH	7	cancer	0.477	BRCA (Breast invasive carcinoma)
TCGA-A2-A0YL-01A-21R-A109-07	2010	11	1	A109	A2	7	cancer	0.421	BRCA (Breast invasive carcinoma)
TCGA-AO-A126-01A-11R-A10J-07	2010	12	14	A10J	AO	7	cancer	0.427	BRCA (Breast invasive carcinoma)
TCGA-AN-A0XL-01A-11R-A10J-07	2010	12	14	A10J	AN	7	cancer	0.446	BRCA (Breast invasive carcinoma)
TCGA-E2-A10F-01A-11R-A10J-07	2010	12	14	A10J	E2	7	cancer	0.368	BRCA (Breast invasive carcinoma)
TCGA-E2-A108-01A-13R-A10J-07	2010	12	14	A10J	E2	7	cancer	0.258	BRCA (Breast invasive carcinoma)
TCGA-AO-A03N-01B-11R-A10J-07	2010	12	14	A10J	AO	7	cancer	0.503	BRCA (Breast invasive carcinoma)
TCGA-AO-A129-01A-21R-A10J-07	2010	12	14	A10J	AO	7	cancer	0.406	BRCA (Breast invasive carcinoma)
TCGA-AO-A12B-01A-11R-A10J-07	2010	12	14	A10J	AO	7	cancer	0.541	BRCA (Breast invasive carcinoma)
TCGA-AO-A12C-01A-11R-A10J-07	2010	12	14	A10J	AO	7	cancer	0.462	BRCA (Breast invasive carcinoma)
TCGA-E2-A109-01A-11R-A10J-07	2010	12	14	A10J	E2	7	cancer	0.484	BRCA (Breast invasive carcinoma)
TCGA-E2-A10E-01A-21R-A10J-07	2010	12	14	A10J	E2	7	cancer	0.486	BRCA (Breast invasive carcinoma)
TCGA-AO-A03M-01B-11R-A10J-07	2010	12	14	A10J	AO	7	cancer	0.405	BRCA (Breast invasive carcinoma)
TCGA-AQ-A04L-01B-21R-A10J-07	2010	12	14	A10J	AQ	7	cancer	0.484	BRCA (Breast invasive carcinoma)
TCGA-E2-A105-01A-11R-A10J-07	2010	12	14	A10J	E2	7	cancer	0.56	BRCA (Breast invasive carcinoma)
TCGA-AO-A125-01A-11R-A10J-07	2010	12	14	A10J	AO	7	cancer	0.632	BRCA (Breast invasive carcinoma)
TCGA-BH-A0B2-01A-11R-A10J-07	2010	12	14	A10J	BH	7	cancer	0.331	BRCA (Breast invasive carcinoma)
TCGA-E2-A10B-01A-11R-A10J-07	2010	12	14	A10J	E2	7	cancer	0.454	BRCA (Breast invasive carcinoma)
TCGA-E2-A106-01A-11R-A10J-07	2010	12	14	A10J	E2	7	cancer	0.573	BRCA (Breast invasive carcinoma)
TCGA-AO-A03U-01B-21R-A10J-07	2010	12	14	A10J	AO	7	cancer	0.341	BRCA (Breast invasive carcinoma)
TCGA-AO-A12E-01A-11R-A10J-07	2010	12	14	A10J	AO	7	cancer	0.443	BRCA (Breast invasive carcinoma)
TCGA-AO-A128-01A-11R-A10J-07	2010	12	14	A10J	AO	7	cancer	0.317	BRCA (Breast invasive carcinoma)
TCGA-B6-A0X7-01A-11R-A10J-07	2010	12	14	A10J	B6	7	cancer	0.491	BRCA (Breast invasive carcinoma)
TCGA-E2-A107-01A-11R-A10J-07	2010	12	14	A10J	E2	7	cancer	0.538	BRCA (Breast invasive carcinoma)
TCGA-AO-A12G-01A-11R-A10J-07	2010	12	14	A10J	AO	7	cancer	0.445	BRCA (Breast invasive carcinoma)
TCGA-AO-A124-01A-11R-A10J-07	2010	12	14	A10J	AO	7	cancer	0.543	BRCA (Breast invasive carcinoma)
TCGA-AQ-A04H-01B-11R-A10J-07	2010	12	14	A10J	AQ	7	cancer	0.523	BRCA (Breast invasive carcinoma)
TCGA-A2-A0YI-01A-31R-A10J-07	2010	12	14	A10J	A2	7	cancer	0.35	BRCA (Breast invasive carcinoma)
TCGA-E2-A10C-01A-21R-A10J-07	2010	12	14	A10J	E2	7	cancer	0.44	BRCA (Breast invasive carcinoma)
TCGA-C8-A132-01A-31R-A115-07	2011	1	12	A115	C8	7	cancer	0.366	BRCA (Breast invasive carcinoma)
TCGA-BH-A0EA-01A-11R-A115-07	2011	1	12	A115	BH	7	cancer	0.44	BRCA (Breast invasive carcinoma)
TCGA-D8-A142-01A-11R-A115-07	2011	1	12	A115	D8	7	cancer	0.407	BRCA (Breast invasive carcinoma)
TCGA-E2-A159-01A-11R-A115-07	2011	1	12	A115	E2	7	cancer	0.377	BRCA (Breast invasive carcinoma)
TCGA-A2-A04W-01A-31R-A115-07	2011	1	12	A115	A2	7	cancer	0.466	BRCA (Breast invasive carcinoma)
TCGA-D8-A143-01A-11R-A115-07	2011	1	12	A115	D8	7	cancer	0.49	BRCA (Breast invasive carcinoma)
TCGA-A1-A0SD-01A-11R-A115-07	2011	1	12	A115	A1	7	cancer	0.434	BRCA (Breast invasive carcinoma)
TCGA-B6-A0RH-01A-21R-A115-07	2011	1	12	A115	B6	7	cancer	0.467	BRCA (Breast invasive carcinoma)
TCGA-AO-A03V-01A-11R-A115-07	2011	1	12	A115	AO	7	cancer	0.515	BRCA (Breast invasive carcinoma)
TCGA-C8-A135-01A-11R-A115-07	2011	1	12	A115	C8	7	cancer	0.42	BRCA (Breast invasive carcinoma)
TCGA-C8-A131-01A-11R-A115-07	2011	1	12	A115	C8	7	cancer	0.438	BRCA (Breast invasive carcinoma)
TCGA-BH-A0B7-01A-12R-A115-07	2011	1	12	A115	BH	7	cancer	0.357	BRCA (Breast invasive carcinoma)
TCGA-AO-A12H-01A-11R-A115-07	2011	1	12	A115	AO	7	cancer	0.515	BRCA (Breast invasive carcinoma)
TCGA-E2-A15F-01A-11R-A115-07	2011	1	12	A115	E2	7	cancer	0.503	BRCA (Breast invasive carcinoma)
TCGA-BH-A0H5-11A-62R-A115-07	2011	1	12	A115	BH	7	normal	0.501	BRCA (Breast invasive carcinoma)
TCGA-C8-A12U-01A-11R-A115-07	2011	1	12	A115	C8	7	cancer	0.502	BRCA (Breast invasive carcinoma)
TCGA-C8-A12M-01A-11R-A115-07	2011	1	12	A115	C8	7	cancer	0.525	BRCA (Breast invasive carcinoma)
TCGA-BH-A0BP-01A-11R-A115-07	2011	1	12	A115	BH	7	cancer	0.433	BRCA (Breast invasive carcinoma)
TCGA-C8-A138-01A-11R-A115-07	2011	1	12	A115	C8	7	cancer	0.364	BRCA (Breast invasive carcinoma)
TCGA-B6-A0IH-01A-11R-A115-07	2011	1	12	A115	B6	7	cancer	0.404	BRCA (Breast invasive carcinoma)
TCGA-E2-A15O-01A-11R-A115-07	2011	1	12	A115	E2	7	cancer	0.541	BRCA (Breast invasive carcinoma)
TCGA-C8-A137-01A-11R-A115-07	2011	1	12	A115	C8	7	cancer	0.537	BRCA (Breast invasive carcinoma)
TCGA-B6-A0RQ-01A-11R-A115-07	2011	1	12	A115	B6	7	cancer	0.546	BRCA (Breast invasive carcinoma)
TCGA-C8-A12X-01A-11R-A115-07	2011	1	12	A115	C8	7	cancer	0.49	BRCA (Breast invasive carcinoma)
TCGA-C8-A12T-01A-11R-A115-07	2011	1	12	A115	C8	7	cancer	0.438	BRCA (Breast invasive carcinoma)
TCGA-A2-A0D3-01A-11R-A115-07	2011	1	12	A115	A2	7	cancer	0.495	BRCA (Breast invasive carcinoma)
TCGA-BH-A0E9-01B-11R-A115-07	2011	1	12	A115	BH	7	cancer	0.462	BRCA (Breast invasive carcinoma)
TCGA-AR-A0TY-01A-12R-A115-07	2011	1	12	A115	AR	7	cancer	0.536	BRCA (Breast invasive carcinoma)
TCGA-BH-A0BL-01A-11R-A115-07	2011	1	12	A115	BH	7	cancer	0.332	BRCA (Breast invasive carcinoma)
TCGA-A2-A0CL-01A-11R-A115-07	2011	1	12	A115	A2	7	cancer	0.281	BRCA (Breast invasive carcinoma)
TCGA-AO-A12A-01A-21R-A115-07	2011	1	12	A115	AO	7	cancer	0.436	BRCA (Breast invasive carcinoma)
TCGA-D8-A146-01A-31R-A115-07	2011	1	12	A115	D8	7	cancer	0.412	BRCA (Breast invasive carcinoma)
TCGA-BH-A0C7-01B-11R-A115-07	2011	1	12	A115	BH	7	cancer	0.478	BRCA (Breast invasive carcinoma)
TCGA-C8-A12V-01A-11R-A115-07	2011	1	12	A115	C8	7	cancer	0.309	BRCA (Breast invasive carcinoma)
TCGA-C8-A130-01A-31R-A115-07	2011	1	12	A115	C8	7	cancer	0.467	BRCA (Breast invasive carcinoma)
TCGA-AO-A12D-01A-11R-A115-07	2011	1	12	A115	AO	7	cancer	0.351	BRCA (Breast invasive carcinoma)
TCGA-C8-A12O-01A-11R-A115-07	2011	1	12	A115	C8	7	cancer	0.394	BRCA (Breast invasive carcinoma)
TCGA-E2-A15S-01A-11R-A115-07	2011	1	12	A115	E2	7	cancer	0.605	BRCA (Breast invasive carcinoma)
TCGA-D8-A13Y-01A-11R-A115-07	2011	1	12	A115	D8	7	cancer	0.626	BRCA (Breast invasive carcinoma)
TCGA-AO-A12F-01A-11R-A115-07	2011	1	12	A115	AO	7	cancer	0.492	BRCA (Breast invasive carcinoma)
TCGA-BH-A0BW-11A-12R-A115-07	2011	1	12	A115	BH	7	normal	0.31	BRCA (Breast invasive carcinoma)
TCGA-BH-A0DL-01A-11R-A115-07	2011	1	12	A115	BH	7	cancer	0.4	BRCA (Breast invasive carcinoma)
TCGA-A2-A0CS-01A-11R-A115-07	2011	1	12	A115	A2	7	cancer	0.461	BRCA (Breast invasive carcinoma)
TCGA-D8-A140-01A-11R-A115-07	2011	1	12	A115	D8	7	cancer	0.449	BRCA (Breast invasive carcinoma)
TCGA-E2-A10A-01A-21R-A115-07	2011	1	12	A115	E2	7	cancer	0.487	BRCA (Breast invasive carcinoma)
TCGA-BH-A0BW-01A-11R-A115-07	2011	1	12	A115	BH	7	cancer	0.393	BRCA (Breast invasive carcinoma)
TCGA-BH-A0B7-11A-34R-A115-07	2011	1	12	A115	BH	7	normal	0.505	BRCA (Breast invasive carcinoma)
TCGA-C8-A12N-01A-11R-A115-07	2011	1	12	A115	C8	7	cancer	0.422	BRCA (Breast invasive carcinoma)
TCGA-C8-A12L-01A-11R-A115-07	2011	1	12	A115	C8	7	cancer	0.507	BRCA (Breast invasive carcinoma)
TCGA-B6-A0WS-01A-11R-A115-07	2011	1	12	A115	B6	7	cancer	0.38	BRCA (Breast invasive carcinoma)
TCGA-BH-A0BG-01A-11R-A115-07	2011	1	12	A115	BH	7	cancer	0.41	BRCA (Breast invasive carcinoma)
TCGA-AR-A0TS-01A-11R-A115-07	2011	1	12	A115	AR	7	cancer	0.354	BRCA (Breast invasive carcinoma)
TCGA-BH-A0DL-11A-13R-A115-07	2011	1	12	A115	BH	7	normal	0.381	BRCA (Breast invasive carcinoma)
TCGA-E2-A15P-01A-11R-A115-07	2011	1	12	A115	E2	7	cancer	0.499	BRCA (Breast invasive carcinoma)
TCGA-E2-A15D-01A-11R-A115-07	2011	1	12	A115	E2	7	cancer	0.469	BRCA (Breast invasive carcinoma)
TCGA-E2-A14R-01A-11R-A115-07	2011	1	12	A115	E2	7	cancer	0.454	BRCA (Breast invasive carcinoma)
TCGA-BH-A0DE-01A-11R-A115-07	2011	1	12	A115	BH	7	cancer	0.392	BRCA (Breast invasive carcinoma)
TCGA-E2-A14O-01A-31R-A115-07	2011	1	12	A115	E2	7	cancer	0.512	BRCA (Breast invasive carcinoma)
TCGA-B6-A0X0-01A-21R-A115-07	2011	1	12	A115	B6	7	cancer	0.569	BRCA (Breast invasive carcinoma)
TCGA-E2-A14X-01A-11R-A115-07	2011	1	12	A115	E2	7	cancer	0.426	BRCA (Breast invasive carcinoma)
TCGA-A2-A0EW-01A-21R-A115-07	2011	1	12	A115	A2	7	cancer	0.382	BRCA (Breast invasive carcinoma)
TCGA-BH-A0BQ-01A-21R-A115-07	2011	1	12	A115	BH	7	cancer	0.391	BRCA (Breast invasive carcinoma)
TCGA-C8-A12Q-01A-11R-A115-07	2011	1	12	A115	C8	7	cancer	0.423	BRCA (Breast invasive carcinoma)
TCGA-C8-A12K-01A-21R-A115-07	2011	1	12	A115	C8	7	cancer	0.351	BRCA (Breast invasive carcinoma)
TCGA-D8-A13Z-01A-11R-A115-07	2011	1	12	A115	D8	7	cancer	0.405	BRCA (Breast invasive carcinoma)
TCGA-A2-A0CW-01A-21R-A115-07	2011	1	12	A115	A2	7	cancer	0.506	BRCA (Breast invasive carcinoma)
TCGA-E2-A14T-01A-11R-A115-07	2011	1	12	A115	E2	7	cancer	0.5	BRCA (Breast invasive carcinoma)
TCGA-E2-A14Z-01A-11R-A115-07	2011	1	12	A115	E2	7	cancer	0.366	BRCA (Breast invasive carcinoma)
TCGA-C8-A12Z-01A-11R-A115-07	2011	1	12	A115	C8	7	cancer	0.537	BRCA (Breast invasive carcinoma)
TCGA-C8-A134-01A-11R-A115-07	2011	1	12	A115	C8	7	cancer	0.445	BRCA (Breast invasive carcinoma)
TCGA-D8-A147-01A-11R-A115-07	2011	1	12	A115	D8	7	cancer	0.463	BRCA (Breast invasive carcinoma)
TCGA-E2-A15R-01A-11R-A115-07	2011	1	12	A115	E2	7	cancer	0.587	BRCA (Breast invasive carcinoma)
TCGA-BH-A0W7-01A-11R-A115-07	2011	1	12	A115	BH	7	cancer	0.354	BRCA (Breast invasive carcinoma)
TCGA-E2-A154-01A-11R-A115-07	2011	1	12	A115	E2	7	cancer	0.522	BRCA (Breast invasive carcinoma)
TCGA-E2-A15T-01A-11R-A115-07	2011	1	12	A115	E2	7	cancer	0.572	BRCA (Breast invasive carcinoma)
TCGA-D8-A141-01A-11R-A115-07	2011	1	12	A115	D8	7	cancer	0.304	BRCA (Breast invasive carcinoma)
TCGA-D8-A145-01A-11R-A115-07	2011	1	12	A115	D8	7	cancer	0.434	BRCA (Breast invasive carcinoma)
TCGA-BH-A0AV-01A-31R-A115-07	2011	1	12	A115	BH	7	cancer	0.415	BRCA (Breast invasive carcinoma)
TCGA-A2-A04N-01A-11R-A115-07	2011	1	12	A115	A2	7	cancer	0.459	BRCA (Breast invasive carcinoma)
TCGA-BH-A0EI-01A-11R-A115-07	2011	1	12	A115	BH	7	cancer	0.487	BRCA (Breast invasive carcinoma)
TCGA-BH-A0DX-01A-11R-A115-07	2011	1	12	A115	BH	7	cancer	0.376	BRCA (Breast invasive carcinoma)
TCGA-BH-A0BR-01A-21R-A115-07	2011	1	12	A115	BH	7	cancer	0.372	BRCA (Breast invasive carcinoma)
TCGA-BH-A0H5-01A-21R-A115-07	2011	1	12	A115	BH	7	cancer	0.3	BRCA (Breast invasive carcinoma)
TCGA-A2-A0ES-01A-11R-A115-07	2011	1	12	A115	A2	7	cancer	0.412	BRCA (Breast invasive carcinoma)
TCGA-BH-A0B0-01A-21R-A115-07	2011	1	12	A115	BH	7	cancer	0.376	BRCA (Breast invasive carcinoma)
TCGA-A2-A0T3-01A-21R-A115-07	2011	1	12	A115	A2	7	cancer	0.544	BRCA (Breast invasive carcinoma)
TCGA-C8-A12P-01A-11R-A115-07	2011	1	12	A115	C8	7	cancer	0.424	BRCA (Breast invasive carcinoma)
TCGA-BH-A0BQ-11A-33R-A115-07	2011	1	12	A115	BH	7	normal	0.446	BRCA (Breast invasive carcinoma)
TCGA-C8-A12W-01A-11R-A115-07	2011	1	12	A115	C8	7	cancer	0.417	BRCA (Breast invasive carcinoma)
TCGA-A2-A04U-01A-11R-A115-07	2011	1	12	A115	A2	7	cancer	0.539	BRCA (Breast invasive carcinoma)
TCGA-A7-A0DA-01A-31R-A115-07	2011	1	12	A115	A7	7	cancer	0.495	BRCA (Breast invasive carcinoma)
TCGA-A2-A0CV-01A-31R-A115-07	2011	1	12	A115	A2	7	cancer	0.406	BRCA (Breast invasive carcinoma)
TCGA-C8-A12Y-01A-11R-A12D-07	2011	2	8	A12D	C8	7	cancer	0.477	BRCA (Breast invasive carcinoma)
TCGA-E2-A153-01A-12R-A12D-07	2011	2	8	A12D	E2	7	cancer	0.398	BRCA (Breast invasive carcinoma)
TCGA-C8-A133-01A-32R-A12D-07	2011	2	8	A12D	C8	7	cancer	0.588	BRCA (Breast invasive carcinoma)
TCGA-E2-A14P-01A-31R-A12D-07	2011	2	8	A12D	E2	7	cancer	0.487	BRCA (Breast invasive carcinoma)
TCGA-BH-A18S-01A-11R-A12D-07	2011	2	8	A12D	BH	7	cancer	0.525	BRCA (Breast invasive carcinoma)
TCGA-BH-A0C1-01B-11R-A12D-07	2011	2	8	A12D	BH	7	cancer	0.421	BRCA (Breast invasive carcinoma)
TCGA-BH-A18R-11A-42R-A12D-07	2011	2	8	A12D	BH	7	normal	0.461	BRCA (Breast invasive carcinoma)
TCGA-BH-A0DT-11A-12R-A12D-07	2011	2	8	A12D	BH	7	normal	0.522	BRCA (Breast invasive carcinoma)
TCGA-BH-A18Q-01A-12R-A12D-07	2011	2	8	A12D	BH	7	cancer	0.466	BRCA (Breast invasive carcinoma)
TCGA-BH-A18J-11A-31R-A12D-07	2011	2	8	A12D	BH	7	normal	0.453	BRCA (Breast invasive carcinoma)
TCGA-E2-A15A-06A-11R-A12D-07	2011	2	8	A12D	E2	7	cancer	0.395	BRCA (Breast invasive carcinoma)
TCGA-BH-A18K-01A-11R-A12D-07	2011	2	8	A12D	BH	7	cancer	0.467	BRCA (Breast invasive carcinoma)
TCGA-BH-A18H-01A-11R-A12D-07	2011	2	8	A12D	BH	7	cancer	0.376	BRCA (Breast invasive carcinoma)
TCGA-E2-A158-01A-11R-A12D-07	2011	2	8	A12D	E2	7	cancer	0.602	BRCA (Breast invasive carcinoma)
TCGA-BH-A0DO-01B-11R-A12D-07	2011	2	8	A12D	BH	7	cancer	0.508	BRCA (Breast invasive carcinoma)
TCGA-E2-A155-01A-11R-A12D-07	2011	2	8	A12D	E2	7	cancer	0.566	BRCA (Breast invasive carcinoma)
TCGA-BH-A18M-11A-33R-A12D-07	2011	2	8	A12D	BH	7	normal	0.397	BRCA (Breast invasive carcinoma)
TCGA-BH-A18R-01A-11R-A12D-07	2011	2	8	A12D	BH	7	cancer	0.489	BRCA (Breast invasive carcinoma)
TCGA-E2-A15M-11A-22R-A12D-07	2011	2	8	A12D	E2	7	normal	0.398	BRCA (Breast invasive carcinoma)
TCGA-E2-A150-01A-11R-A12D-07	2011	2	8	A12D	E2	7	cancer	0.42	BRCA (Breast invasive carcinoma)
TCGA-BH-A18F-01A-11R-A12D-07	2011	2	8	A12D	BH	7	cancer	0.409	BRCA (Breast invasive carcinoma)
TCGA-E2-A15H-01A-11R-A12D-07	2011	2	8	A12D	E2	7	cancer	0.514	BRCA (Breast invasive carcinoma)
TCGA-E2-A15L-01A-11R-A12D-07	2011	2	8	A12D	E2	7	cancer	0.495	BRCA (Breast invasive carcinoma)
TCGA-BH-A18Q-11A-34R-A12D-07	2011	2	8	A12D	BH	7	normal	0.469	BRCA (Breast invasive carcinoma)
TCGA-BH-A18P-01A-11R-A12D-07	2011	2	8	A12D	BH	7	cancer	0.472	BRCA (Breast invasive carcinoma)
TCGA-BH-A18K-11A-13R-A12D-07	2011	2	8	A12D	BH	7	normal	0.506	BRCA (Breast invasive carcinoma)
TCGA-BH-A18N-11A-43R-A12D-07	2011	2	8	A12D	BH	7	normal	0.429	BRCA (Breast invasive carcinoma)
TCGA-E2-A158-11A-22R-A12D-07	2011	2	8	A12D	E2	7	normal	0.388	BRCA (Breast invasive carcinoma)
TCGA-E2-A15E-01A-11R-A12D-07	2011	2	8	A12D	E2	7	cancer	0.524	BRCA (Breast invasive carcinoma)
TCGA-E2-A14W-01A-11R-A12D-07	2011	2	8	A12D	E2	7	cancer	0.584	BRCA (Breast invasive carcinoma)
TCGA-BH-A18I-01A-11R-A12D-07	2011	2	8	A12D	BH	7	cancer	0.366	BRCA (Breast invasive carcinoma)
TCGA-BH-A18J-01A-11R-A12D-07	2011	2	8	A12D	BH	7	cancer	0.47	BRCA (Breast invasive carcinoma)
TCGA-BH-A18U-01A-21R-A12D-07	2011	2	8	A12D	BH	7	cancer	0.456	BRCA (Breast invasive carcinoma)
TCGA-E2-A15G-01A-11R-A12D-07	2011	2	8	A12D	E2	7	cancer	0.531	BRCA (Breast invasive carcinoma)
TCGA-BH-A18L-11A-42R-A12D-07	2011	2	8	A12D	BH	7	normal	0.42	BRCA (Breast invasive carcinoma)
TCGA-BH-A18G-01A-11R-A12D-07	2011	2	8	A12D	BH	7	cancer	0.477	BRCA (Breast invasive carcinoma)
TCGA-E2-A152-01A-11R-A12D-07	2011	2	8	A12D	E2	7	cancer	0.432	BRCA (Breast invasive carcinoma)
TCGA-BH-A18T-01A-11R-A12D-07	2011	2	8	A12D	BH	7	cancer	0.504	BRCA (Breast invasive carcinoma)
TCGA-E2-A14Y-01A-21R-A12D-07	2011	2	8	A12D	E2	7	cancer	0.537	BRCA (Breast invasive carcinoma)
TCGA-BH-A0DO-11A-22R-A12D-07	2011	2	8	A12D	BH	7	normal	0.478	BRCA (Breast invasive carcinoma)
TCGA-E2-A15M-01A-11R-A12D-07	2011	2	8	A12D	E2	7	cancer	0.304	BRCA (Breast invasive carcinoma)
TCGA-BH-A18V-11A-52R-A12D-07	2011	2	8	A12D	BH	7	normal	0.444	BRCA (Breast invasive carcinoma)
TCGA-BH-A0BO-01A-23R-A12D-07	2011	2	8	A12D	BH	7	cancer	0.372	BRCA (Breast invasive carcinoma)
TCGA-E2-A15C-01A-31R-A12D-07	2011	2	8	A12D	E2	7	cancer	0.463	BRCA (Breast invasive carcinoma)
TCGA-E2-A14Q-01A-11R-A12D-07	2011	2	8	A12D	E2	7	cancer	0.49	BRCA (Breast invasive carcinoma)
TCGA-BH-A18V-01A-11R-A12D-07	2011	2	8	A12D	BH	7	cancer	0.397	BRCA (Breast invasive carcinoma)
TCGA-BH-A18N-01A-11R-A12D-07	2011	2	8	A12D	BH	7	cancer	0.518	BRCA (Breast invasive carcinoma)
TCGA-BH-A0DT-01A-21R-A12D-07	2011	2	8	A12D	BH	7	cancer	0.424	BRCA (Breast invasive carcinoma)
TCGA-E2-A156-01A-11R-A12D-07	2011	2	8	A12D	E2	7	cancer	0.576	BRCA (Breast invasive carcinoma)
TCGA-AR-A1AH-01A-11R-A12D-07	2011	2	8	A12D	AR	7	cancer	0.557	BRCA (Breast invasive carcinoma)
TCGA-E2-A14V-01A-11R-A12D-07	2011	2	8	A12D	E2	7	cancer	0.541	BRCA (Breast invasive carcinoma)
TCGA-BH-A18L-01A-32R-A12D-07	2011	2	8	A12D	BH	7	cancer	0.553	BRCA (Breast invasive carcinoma)
TCGA-BH-A18P-11A-43R-A12D-07	2011	2	8	A12D	BH	7	normal	0.489	BRCA (Breast invasive carcinoma)
TCGA-BH-A18U-11A-23R-A12D-07	2011	2	8	A12D	BH	7	normal	0.443	BRCA (Breast invasive carcinoma)
TCGA-BH-A18M-01A-11R-A12D-07	2011	2	8	A12D	BH	7	cancer	0.423	BRCA (Breast invasive carcinoma)
TCGA-BH-A18S-11A-43R-A12D-07	2011	2	8	A12D	BH	7	normal	0.395	BRCA (Breast invasive carcinoma)
TCGA-E2-A153-11A-31R-A12D-07	2011	2	8	A12D	E2	7	normal	0.442	BRCA (Breast invasive carcinoma)
TCGA-E2-A15A-01A-11R-A12D-07	2011	2	8	A12D	E2	7	cancer	0.424	BRCA (Breast invasive carcinoma)
TCGA-E2-A15E-06A-11R-A12D-07	2011	2	8	A12D	E2	7	cancer	0.505	BRCA (Breast invasive carcinoma)
TCGA-AR-A1AU-01A-11R-A12P-07	2011	2	22	A12P	AR	7	cancer	0.473	BRCA (Breast invasive carcinoma)
TCGA-BH-A0B5-11A-23R-A12P-07	2011	2	22	A12P	BH	7	normal	0.424	BRCA (Breast invasive carcinoma)
TCGA-BH-A0DV-11A-22R-A12P-07	2011	2	22	A12P	BH	7	normal	0.522	BRCA (Breast invasive carcinoma)
TCGA-BH-A0DG-01A-21R-A12P-07	2011	2	22	A12P	BH	7	cancer	0.369	BRCA (Breast invasive carcinoma)
TCGA-E2-A15J-01A-11R-A12P-07	2011	2	22	A12P	E2	7	cancer	0.542	BRCA (Breast invasive carcinoma)
TCGA-BH-A0C3-11A-23R-A12P-07	2011	2	22	A12P	BH	7	normal	0.469	BRCA (Breast invasive carcinoma)
TCGA-BH-A0BZ-11A-61R-A12P-07	2011	2	22	A12P	BH	7	normal	0.382	BRCA (Breast invasive carcinoma)
TCGA-BH-A0C3-01A-21R-A12P-07	2011	2	22	A12P	BH	7	cancer	0.364	BRCA (Breast invasive carcinoma)
TCGA-E2-A15K-06A-11R-A12P-07	2011	2	22	A12P	E2	7	cancer	0.588	BRCA (Breast invasive carcinoma)
TCGA-A7-A13F-01A-11R-A12P-07	2011	2	22	A12P	A7	7	cancer	0.496	BRCA (Breast invasive carcinoma)
TCGA-BH-A0AZ-01A-21R-A12P-07	2011	2	22	A12P	BH	7	cancer	0.385	BRCA (Breast invasive carcinoma)
TCGA-AR-A1AP-01A-11R-A12P-07	2011	2	22	A12P	AR	7	cancer	0.431	BRCA (Breast invasive carcinoma)
TCGA-BH-A0AZ-11A-22R-A12P-07	2011	2	22	A12P	BH	7	normal	0.466	BRCA (Breast invasive carcinoma)
TCGA-E2-A1BC-01A-11R-A12P-07	2011	2	22	A12P	E2	7	cancer	0.475	BRCA (Breast invasive carcinoma)
TCGA-AR-A1AO-01A-11R-A12P-07	2011	2	22	A12P	AR	7	cancer	0.276	BRCA (Breast invasive carcinoma)
TCGA-E2-A15K-11A-13R-A12P-07	2011	2	22	A12P	E2	7	normal	0.371	BRCA (Breast invasive carcinoma)
TCGA-BH-A0H3-01A-11R-A12P-07	2011	2	22	A12P	BH	7	cancer	0.41	BRCA (Breast invasive carcinoma)
TCGA-AR-A1AQ-01A-11R-A12P-07	2011	2	22	A12P	AR	7	cancer	0.371	BRCA (Breast invasive carcinoma)
TCGA-BH-A0BF-01A-21R-A12P-07	2011	2	22	A12P	BH	7	cancer	0.286	BRCA (Breast invasive carcinoma)
TCGA-BH-A0BT-01A-11R-A12P-07	2011	2	22	A12P	BH	7	cancer	0.464	BRCA (Breast invasive carcinoma)
TCGA-AR-A1AI-01A-11R-A12P-07	2011	2	22	A12P	AR	7	cancer	0.418	BRCA (Breast invasive carcinoma)
TCGA-AR-A1AJ-01A-21R-A12P-07	2011	2	22	A12P	AR	7	cancer	0.3	BRCA (Breast invasive carcinoma)
TCGA-BH-A0AU-11A-11R-A12P-07	2011	2	22	A12P	BH	7	normal	0.513	BRCA (Breast invasive carcinoma)
TCGA-BH-A0BZ-01A-31R-A12P-07	2011	2	22	A12P	BH	7	cancer	0.34	BRCA (Breast invasive carcinoma)
TCGA-AR-A1AT-01A-11R-A12P-07	2011	2	22	A12P	AR	7	cancer	0.38	BRCA (Breast invasive carcinoma)
TCGA-BH-A0DD-01A-31R-A12P-07	2011	2	22	A12P	BH	7	cancer	0.508	BRCA (Breast invasive carcinoma)
TCGA-A7-A13F-11A-42R-A12P-07	2011	2	22	A12P	A7	7	normal	0.407	BRCA (Breast invasive carcinoma)
TCGA-BH-A0BT-11A-21R-A12P-07	2011	2	22	A12P	BH	7	normal	0.528	BRCA (Breast invasive carcinoma)
TCGA-AR-A1AW-01A-21R-A12P-07	2011	2	22	A12P	AR	7	cancer	0.284	BRCA (Breast invasive carcinoma)
TCGA-E2-A15K-01A-11R-A12P-07	2011	2	22	A12P	E2	7	cancer	0.42	BRCA (Breast invasive carcinoma)
TCGA-BH-A0BS-11A-11R-A12P-07	2011	2	22	A12P	BH	7	normal	0.496	BRCA (Breast invasive carcinoma)
TCGA-E2-A1B1-01A-21R-A12P-07	2011	2	22	A12P	E2	7	cancer	0.336	BRCA (Breast invasive carcinoma)
TCGA-AR-A1AS-01A-11R-A12P-07	2011	2	22	A12P	AR	7	cancer	0.511	BRCA (Breast invasive carcinoma)
TCGA-BH-A0DD-11A-23R-A12P-07	2011	2	22	A12P	BH	7	normal	0.374	BRCA (Breast invasive carcinoma)
TCGA-AR-A1AX-01A-11R-A12P-07	2011	2	22	A12P	AR	7	cancer	0.331	BRCA (Breast invasive carcinoma)
TCGA-AR-A1AY-01A-21R-A12P-07	2011	2	22	A12P	AR	7	cancer	0.512	BRCA (Breast invasive carcinoma)
TCGA-E2-A1B0-01A-11R-A12P-07	2011	2	22	A12P	E2	7	cancer	0.421	BRCA (Breast invasive carcinoma)
TCGA-AR-A1AL-01A-21R-A12P-07	2011	2	22	A12P	AR	7	cancer	0.418	BRCA (Breast invasive carcinoma)
TCGA-E2-A1B4-01A-11R-A12P-07	2011	2	22	A12P	E2	7	cancer	0.54	BRCA (Breast invasive carcinoma)
TCGA-AR-A1AK-01A-21R-A12P-07	2011	2	22	A12P	AR	7	cancer	0.359	BRCA (Breast invasive carcinoma)
TCGA-E2-A1BC-11A-32R-A12P-07	2011	2	22	A12P	E2	7	normal	0.456	BRCA (Breast invasive carcinoma)
TCGA-BH-A0DV-01A-21R-A12P-07	2011	2	22	A12P	BH	7	cancer	0.363	BRCA (Breast invasive carcinoma)
TCGA-BH-A0DI-01A-21R-A12P-07	2011	2	22	A12P	BH	7	cancer	0.364	BRCA (Breast invasive carcinoma)
TCGA-BH-A0HA-01A-11R-A12P-07	2011	2	22	A12P	BH	7	cancer	0.378	BRCA (Breast invasive carcinoma)
TCGA-E2-A1B5-01A-21R-A12P-07	2011	2	22	A12P	E2	7	cancer	0.321	BRCA (Breast invasive carcinoma)
TCGA-BH-A0AU-01A-11R-A12P-07	2011	2	22	A12P	BH	7	cancer	0.442	BRCA (Breast invasive carcinoma)
TCGA-E2-A1B6-01A-31R-A12P-07	2011	2	22	A12P	E2	7	cancer	0.358	BRCA (Breast invasive carcinoma)
TCGA-A7-A13E-11A-61R-A12P-07	2011	2	22	A12P	A7	7	normal	0.355	BRCA (Breast invasive carcinoma)
TCGA-A7-A13D-01A-13R-A12P-07	2011	2	22	A12P	A7	7	cancer	0.532	BRCA (Breast invasive carcinoma)
TCGA-E2-A1BD-01A-11R-A12P-07	2011	2	22	A12P	E2	7	cancer	0.501	BRCA (Breast invasive carcinoma)
TCGA-BH-A0B5-01A-11R-A12P-07	2011	2	22	A12P	BH	7	cancer	0.434	BRCA (Breast invasive carcinoma)
TCGA-AR-A1AN-01A-11R-A12P-07	2011	2	22	A12P	AR	7	cancer	0.414	BRCA (Breast invasive carcinoma)
TCGA-BH-A0HA-11A-31R-A12P-07	2011	2	22	A12P	BH	7	normal	0.533	BRCA (Breast invasive carcinoma)
TCGA-E2-A1AZ-01A-11R-A12P-07	2011	2	22	A12P	E2	7	cancer	0.367	BRCA (Breast invasive carcinoma)
TCGA-BH-A0DG-11A-43R-A12P-07	2011	2	22	A12P	BH	7	normal	0.47	BRCA (Breast invasive carcinoma)
TCGA-A7-A13E-01A-11R-A12P-07	2011	2	22	A12P	A7	7	cancer	0.547	BRCA (Breast invasive carcinoma)
TCGA-AR-A1AV-01A-21R-A12P-07	2011	2	22	A12P	AR	7	cancer	0.496	BRCA (Breast invasive carcinoma)
TCGA-BH-A1EO-11A-31R-A137-07	2011	3	8	A137	BH	7	normal	0.304	BRCA (Breast invasive carcinoma)
TCGA-E2-A14N-01A-31R-A137-07	2011	3	8	A137	E2	7	cancer	0.493	BRCA (Breast invasive carcinoma)
TCGA-E2-A15I-11A-32R-A137-07	2011	3	8	A137	E2	7	normal	0.445	BRCA (Breast invasive carcinoma)
TCGA-BH-A1F0-01A-11R-A137-07	2011	3	8	A137	BH	7	cancer	0.295	BRCA (Breast invasive carcinoma)
TCGA-C8-A1HG-01A-11R-A137-07	2011	3	8	A137	C8	7	cancer	0.403	BRCA (Breast invasive carcinoma)
TCGA-BH-A1EW-01A-11R-A137-07	2011	3	8	A137	BH	7	cancer	0.423	BRCA (Breast invasive carcinoma)
TCGA-C8-A1HL-01A-11R-A137-07	2011	3	8	A137	C8	7	cancer	0.443	BRCA (Breast invasive carcinoma)
TCGA-BH-A1F0-11B-23R-A137-07	2011	3	8	A137	BH	7	normal	0.435	BRCA (Breast invasive carcinoma)
TCGA-C8-A1HN-01A-11R-A137-07	2011	3	8	A137	C8	7	cancer	0.5	BRCA (Breast invasive carcinoma)
TCGA-BH-A1EO-01A-11R-A137-07	2011	3	8	A137	BH	7	cancer	0.354	BRCA (Breast invasive carcinoma)
TCGA-AR-A1AR-01A-31R-A137-07	2011	3	8	A137	AR	7	cancer	0.343	BRCA (Breast invasive carcinoma)
TCGA-BH-A1EU-01A-11R-A137-07	2011	3	8	A137	BH	7	cancer	0.325	BRCA (Breast invasive carcinoma)
TCGA-C8-A1HM-01A-12R-A137-07	2011	3	8	A137	C8	7	cancer	0.392	BRCA (Breast invasive carcinoma)
TCGA-BH-A1ET-11B-23R-A137-07	2011	3	8	A137	BH	7	normal	0.435	BRCA (Breast invasive carcinoma)
TCGA-BH-A1ET-01A-11R-A137-07	2011	3	8	A137	BH	7	cancer	0.451	BRCA (Breast invasive carcinoma)
TCGA-BH-A1ES-01A-11R-A137-07	2011	3	8	A137	BH	7	cancer	0.532	BRCA (Breast invasive carcinoma)
TCGA-BH-A1EU-11A-23R-A137-07	2011	3	8	A137	BH	7	normal	0.449	BRCA (Breast invasive carcinoma)
TCGA-C8-A1HI-01A-11R-A137-07	2011	3	8	A137	C8	7	cancer	0.492	BRCA (Breast invasive carcinoma)
TCGA-E2-A15I-01A-21R-A137-07	2011	3	8	A137	E2	7	cancer	0.438	BRCA (Breast invasive carcinoma)
TCGA-C8-A1HF-01A-11R-A137-07	2011	3	8	A137	C8	7	cancer	0.373	BRCA (Breast invasive carcinoma)
TCGA-BH-A1EV-11A-24R-A137-07	2011	3	8	A137	BH	7	normal	0.405	BRCA (Breast invasive carcinoma)
TCGA-BH-A1EW-11B-33R-A137-07	2011	3	8	A137	BH	7	normal	0.464	BRCA (Breast invasive carcinoma)
TCGA-BH-A1EV-01A-11R-A137-07	2011	3	8	A137	BH	7	cancer	0.501	BRCA (Breast invasive carcinoma)
TCGA-BH-A1FH-11B-42R-A13Q-07	2011	3	23	A13Q	BH	7	normal	0.371	BRCA (Breast invasive carcinoma)
TCGA-BH-A1FL-01A-11R-A13Q-07	2011	3	23	A13Q	BH	7	cancer	0.511	BRCA (Breast invasive carcinoma)
TCGA-BH-A1EN-11A-23R-A13Q-07	2011	3	23	A13Q	BH	7	normal	0.387	BRCA (Breast invasive carcinoma)
TCGA-AQ-A1H3-01A-31R-A13Q-07	2011	3	23	A13Q	AQ	7	cancer	0.422	BRCA (Breast invasive carcinoma)
TCGA-BH-A1F5-01A-12R-A13Q-07	2011	3	23	A13Q	BH	7	cancer	0.526	BRCA (Breast invasive carcinoma)
TCGA-BH-A1F8-01A-11R-A13Q-07	2011	3	23	A13Q	BH	7	cancer	0.487	BRCA (Breast invasive carcinoma)
TCGA-A2-A1FW-01A-11R-A13Q-07	2011	3	23	A13Q	A2	7	cancer	0.497	BRCA (Breast invasive carcinoma)
TCGA-BH-A1FE-11B-14R-A13Q-07	2011	3	23	A13Q	BH	7	normal	0.466	BRCA (Breast invasive carcinoma)
TCGA-D8-A1JC-01A-11R-A13Q-07	2011	3	23	A13Q	D8	7	cancer	0.439	BRCA (Breast invasive carcinoma)
TCGA-BH-A1EX-01A-11R-A13Q-07	2011	3	23	A13Q	BH	7	cancer	0.405	BRCA (Breast invasive carcinoma)
TCGA-BH-A1FG-11B-12R-A13Q-07	2011	3	23	A13Q	BH	7	normal	0.449	BRCA (Breast invasive carcinoma)
TCGA-C8-A1HO-01A-11R-A13Q-07	2011	3	23	A13Q	C8	7	cancer	0.529	BRCA (Breast invasive carcinoma)
TCGA-C8-A1HE-01A-11R-A13Q-07	2011	3	23	A13Q	C8	7	cancer	0.487	BRCA (Breast invasive carcinoma)
TCGA-BH-A1FD-11B-21R-A13Q-07	2011	3	23	A13Q	BH	7	normal	0.431	BRCA (Breast invasive carcinoma)
TCGA-EW-A1IZ-01A-11R-A13Q-07	2011	3	23	A13Q	EW	7	cancer	0.367	BRCA (Breast invasive carcinoma)
TCGA-E2-A1L6-01A-11R-A13Q-07	2011	3	23	A13Q	E2	7	cancer	0.463	BRCA (Breast invasive carcinoma)
TCGA-C8-A1HJ-01A-11R-A13Q-07	2011	3	23	A13Q	C8	7	cancer	0.511	BRCA (Breast invasive carcinoma)
TCGA-D8-A1JA-01A-11R-A13Q-07	2011	3	23	A13Q	D8	7	cancer	0.457	BRCA (Breast invasive carcinoma)
TCGA-C8-A1HK-01A-21R-A13Q-07	2011	3	23	A13Q	C8	7	cancer	0.51	BRCA (Breast invasive carcinoma)
TCGA-D8-A1JT-01A-31R-A13Q-07	2011	3	23	A13Q	D8	7	cancer	0.522	BRCA (Breast invasive carcinoma)
TCGA-BH-A1EY-01A-11R-A13Q-07	2011	3	23	A13Q	BH	7	cancer	0.356	BRCA (Breast invasive carcinoma)
TCGA-BH-A1FJ-01A-11R-A13Q-07	2011	3	23	A13Q	BH	7	cancer	0.565	BRCA (Breast invasive carcinoma)
TCGA-AO-A1KQ-01A-11R-A13Q-07	2011	3	23	A13Q	AO	7	cancer	0.434	BRCA (Breast invasive carcinoma)
TCGA-A2-A1FV-01A-11R-A13Q-07	2011	3	23	A13Q	A2	7	cancer	0.546	BRCA (Breast invasive carcinoma)
TCGA-AO-A1KS-01A-11R-A13Q-07	2011	3	23	A13Q	AO	7	cancer	0.481	BRCA (Breast invasive carcinoma)
TCGA-E2-A1IE-01A-11R-A13Q-07	2011	3	23	A13Q	E2	7	cancer	0.575	BRCA (Breast invasive carcinoma)
TCGA-EW-A1J2-01A-21R-A13Q-07	2011	3	23	A13Q	EW	7	cancer	0.389	BRCA (Breast invasive carcinoma)
TCGA-D8-A1JP-01A-11R-A13Q-07	2011	3	23	A13Q	D8	7	cancer	0.401	BRCA (Breast invasive carcinoma)
TCGA-BH-A1FC-01A-11R-A13Q-07	2011	3	23	A13Q	BH	7	cancer	0.424	BRCA (Breast invasive carcinoma)
TCGA-E2-A1L9-01A-11R-A13Q-07	2011	3	23	A13Q	E2	7	cancer	0.39	BRCA (Breast invasive carcinoma)
TCGA-D8-A1JI-01A-11R-A13Q-07	2011	3	23	A13Q	D8	7	cancer	0.535	BRCA (Breast invasive carcinoma)
TCGA-A2-A1G4-01A-11R-A13Q-07	2011	3	23	A13Q	A2	7	cancer	0.517	BRCA (Breast invasive carcinoma)
TCGA-EW-A1J6-01A-11R-A13Q-07	2011	3	23	A13Q	EW	7	cancer	0.457	BRCA (Breast invasive carcinoma)
TCGA-BH-A1FJ-11B-42R-A13Q-07	2011	3	23	A13Q	BH	7	normal	0.398	BRCA (Breast invasive carcinoma)
TCGA-BH-A1FN-01A-11R-A13Q-07	2011	3	23	A13Q	BH	7	cancer	0.485	BRCA (Breast invasive carcinoma)
TCGA-EW-A1J5-01A-11R-A13Q-07	2011	3	23	A13Q	EW	7	cancer	0.393	BRCA (Breast invasive carcinoma)
TCGA-EW-A1J3-01A-11R-A13Q-07	2011	3	23	A13Q	EW	7	cancer	0.493	BRCA (Breast invasive carcinoma)
TCGA-EW-A1IW-01A-11R-A13Q-07	2011	3	23	A13Q	EW	7	cancer	0.439	BRCA (Breast invasive carcinoma)
TCGA-D8-A1JF-01A-11R-A13Q-07	2011	3	23	A13Q	D8	7	cancer	0.435	BRCA (Breast invasive carcinoma)
TCGA-E2-A1IN-01A-11R-A13Q-07	2011	3	23	A13Q	E2	7	cancer	0.452	BRCA (Breast invasive carcinoma)
TCGA-D8-A1JH-01A-11R-A13Q-07	2011	3	23	A13Q	D8	7	cancer	0.387	BRCA (Breast invasive carcinoma)
TCGA-BH-A1FM-11B-23R-A13Q-07	2011	3	23	A13Q	BH	7	normal	0.452	BRCA (Breast invasive carcinoma)
TCGA-AQ-A1H2-01A-11R-A13Q-07	2011	3	23	A13Q	AQ	7	cancer	0.506	BRCA (Breast invasive carcinoma)
TCGA-D8-A1JS-01A-11R-A13Q-07	2011	3	23	A13Q	D8	7	cancer	0.585	BRCA (Breast invasive carcinoma)
TCGA-BH-A1FR-01A-11R-A13Q-07	2011	3	23	A13Q	BH	7	cancer	0.471	BRCA (Breast invasive carcinoma)
TCGA-D8-A1JL-01A-11R-A13Q-07	2011	3	23	A13Q	D8	7	cancer	0.356	BRCA (Breast invasive carcinoma)
TCGA-BH-A1FR-11B-42R-A13Q-07	2011	3	23	A13Q	BH	7	normal	0.359	BRCA (Breast invasive carcinoma)
TCGA-BH-A1FB-01A-11R-A13Q-07	2011	3	23	A13Q	BH	7	cancer	0.336	BRCA (Breast invasive carcinoma)
TCGA-BH-A1F2-01A-31R-A13Q-07	2011	3	23	A13Q	BH	7	cancer	0.44	BRCA (Breast invasive carcinoma)
TCGA-B6-A1KN-01A-11R-A13Q-07	2011	3	23	A13Q	B6	7	cancer	0.477	BRCA (Breast invasive carcinoma)
TCGA-BH-A1F2-11A-32R-A13Q-07	2011	3	23	A13Q	BH	7	normal	0.438	BRCA (Breast invasive carcinoma)
TCGA-D8-A1J9-01A-11R-A13Q-07	2011	3	23	A13Q	D8	7	cancer	0.439	BRCA (Breast invasive carcinoma)
TCGA-E2-A1IH-01A-11R-A13Q-07	2011	3	23	A13Q	E2	7	cancer	0.313	BRCA (Breast invasive carcinoma)
TCGA-E2-A1L8-01A-11R-A13Q-07	2011	3	23	A13Q	E2	7	cancer	0.45	BRCA (Breast invasive carcinoma)
TCGA-D8-A1J8-01A-11R-A13Q-07	2011	3	23	A13Q	D8	7	cancer	0.384	BRCA (Breast invasive carcinoma)
TCGA-A2-A1FX-01A-11R-A13Q-07	2011	3	23	A13Q	A2	7	cancer	0.433	BRCA (Breast invasive carcinoma)
TCGA-A7-A13G-11A-51R-A13Q-07	2011	3	23	A13Q	A7	7	normal	0.41	BRCA (Breast invasive carcinoma)
TCGA-D8-A1JU-01A-11R-A13Q-07	2011	3	23	A13Q	D8	7	cancer	0.356	BRCA (Breast invasive carcinoma)
TCGA-AO-A1KT-01A-11R-A13Q-07	2011	3	23	A13Q	AO	7	cancer	0.443	BRCA (Breast invasive carcinoma)
TCGA-BH-A1FH-01A-12R-A13Q-07	2011	3	23	A13Q	BH	7	cancer	0.398	BRCA (Breast invasive carcinoma)
TCGA-D8-A1JD-01A-11R-A13Q-07	2011	3	23	A13Q	D8	7	cancer	0.406	BRCA (Breast invasive carcinoma)
TCGA-AO-A1KP-01A-11R-A13Q-07	2011	3	23	A13Q	AO	7	cancer	0.588	BRCA (Breast invasive carcinoma)
TCGA-BH-A1EN-01A-11R-A13Q-07	2011	3	23	A13Q	BH	7	cancer	0.492	BRCA (Breast invasive carcinoma)
TCGA-BH-A1FM-01A-11R-A13Q-07	2011	3	23	A13Q	BH	7	cancer	0.47	BRCA (Breast invasive carcinoma)
TCGA-BH-A1F6-11B-94R-A13Q-07	2011	3	23	A13Q	BH	7	normal	0.373	BRCA (Breast invasive carcinoma)
TCGA-BH-A1FG-01A-11R-A13Q-07	2011	3	23	A13Q	BH	7	cancer	0.51	BRCA (Breast invasive carcinoma)
TCGA-BH-A1FE-01A-11R-A13Q-07	2011	3	23	A13Q	BH	7	cancer	0.356	BRCA (Breast invasive carcinoma)
TCGA-BH-A1FD-01A-11R-A13Q-07	2011	3	23	A13Q	BH	7	cancer	0.465	BRCA (Breast invasive carcinoma)
TCGA-EW-A1J1-01A-11R-A13Q-07	2011	3	23	A13Q	EW	7	cancer	0.452	BRCA (Breast invasive carcinoma)
TCGA-BH-A1FB-11A-33R-A13Q-07	2011	3	23	A13Q	BH	7	normal	0.451	BRCA (Breast invasive carcinoma)
TCGA-A2-A1G1-01A-21R-A13Q-07	2011	3	23	A13Q	A2	7	cancer	0.372	BRCA (Breast invasive carcinoma)
TCGA-D8-A1JG-01B-11R-A13Q-07	2011	3	23	A13Q	D8	7	cancer	0.386	BRCA (Breast invasive carcinoma)
TCGA-A2-A1G0-01A-11R-A13Q-07	2011	3	23	A13Q	A2	7	cancer	0.409	BRCA (Breast invasive carcinoma)
TCGA-BH-A1F8-11B-21R-A13Q-07	2011	3	23	A13Q	BH	7	normal	0.428	BRCA (Breast invasive carcinoma)
TCGA-AO-A1KO-01A-31R-A13Q-07	2011	3	23	A13Q	AO	7	cancer	0.495	BRCA (Breast invasive carcinoma)
TCGA-BH-A1F6-01A-11R-A13Q-07	2011	3	23	A13Q	BH	7	cancer	0.411	BRCA (Breast invasive carcinoma)
TCGA-BH-A1FC-11A-32R-A13Q-07	2011	3	23	A13Q	BH	7	normal	0.385	BRCA (Breast invasive carcinoma)
TCGA-A2-A1G6-01A-11R-A13Q-07	2011	3	23	A13Q	A2	7	cancer	0.447	BRCA (Breast invasive carcinoma)
TCGA-D8-A1JM-01A-11R-A13Q-07	2011	3	23	A13Q	D8	7	cancer	0.559	BRCA (Breast invasive carcinoma)
TCGA-BH-A1FN-11A-34R-A13Q-07	2011	3	23	A13Q	BH	7	normal	0.34	BRCA (Breast invasive carcinoma)
TCGA-D8-A1JB-01A-11R-A13Q-07	2011	3	23	A13Q	D8	7	cancer	0.362	BRCA (Breast invasive carcinoma)
TCGA-EW-A1IY-01A-11R-A13Q-07	2011	3	23	A13Q	EW	7	cancer	0.359	BRCA (Breast invasive carcinoma)
TCGA-D8-A1JN-01A-11R-A13Q-07	2011	3	23	A13Q	D8	7	cancer	0.55	BRCA (Breast invasive carcinoma)
TCGA-D8-A1JE-01A-11R-A13Q-07	2011	3	23	A13Q	D8	7	cancer	0.397	BRCA (Breast invasive carcinoma)
TCGA-B6-A1KF-01A-11R-A13Q-07	2011	3	23	A13Q	B6	7	cancer	0.583	BRCA (Breast invasive carcinoma)
TCGA-D8-A1JK-01A-11R-A13Q-07	2011	3	23	A13Q	D8	7	cancer	0.366	BRCA (Breast invasive carcinoma)
TCGA-A1-A0SI-01A-11R-A144-07	2011	4	6	A144	A1	7	cancer	0.378	BRCA (Breast invasive carcinoma)
TCGA-EW-A1P6-01A-11R-A144-07	2011	4	6	A144	EW	7	cancer	0.487	BRCA (Breast invasive carcinoma)
TCGA-E2-A1IJ-01A-11R-A144-07	2011	4	6	A144	E2	7	cancer	0.347	BRCA (Breast invasive carcinoma)
TCGA-EW-A1PF-01A-11R-A144-07	2011	4	6	A144	EW	7	cancer	0.408	BRCA (Breast invasive carcinoma)
TCGA-E2-A1L7-11A-33R-A144-07	2011	4	6	A144	E2	7	normal	0.407	BRCA (Breast invasive carcinoma)
TCGA-E9-A1ND-11A-43R-A144-07	2011	4	6	A144	E9	7	normal	0.318	BRCA (Breast invasive carcinoma)
TCGA-E2-A1LB-11A-22R-A144-07	2011	4	6	A144	E2	7	normal	0.552	BRCA (Breast invasive carcinoma)
TCGA-EW-A1OV-01A-11R-A144-07	2011	4	6	A144	EW	7	cancer	0.315	BRCA (Breast invasive carcinoma)
TCGA-E2-A1IK-01A-11R-A144-07	2011	4	6	A144	E2	7	cancer	0.454	BRCA (Breast invasive carcinoma)
TCGA-A1-A0SN-01A-11R-A144-07	2011	4	6	A144	A1	7	cancer	0.399	BRCA (Breast invasive carcinoma)
TCGA-EW-A1PA-01A-11R-A144-07	2011	4	6	A144	EW	7	cancer	0.472	BRCA (Breast invasive carcinoma)
TCGA-E2-A1IG-11A-22R-A144-07	2011	4	6	A144	E2	7	normal	0.419	BRCA (Breast invasive carcinoma)
TCGA-E2-A1II-01A-11R-A144-07	2011	4	6	A144	E2	7	cancer	0.37	BRCA (Breast invasive carcinoma)
TCGA-EW-A1IX-01A-12R-A144-07	2011	4	6	A144	EW	7	cancer	0.424	BRCA (Breast invasive carcinoma)
TCGA-EW-A1P0-01A-11R-A144-07	2011	4	6	A144	EW	7	cancer	0.482	BRCA (Breast invasive carcinoma)
TCGA-EW-A1PB-01A-11R-A144-07	2011	4	6	A144	EW	7	cancer	0.378	BRCA (Breast invasive carcinoma)
TCGA-E2-A1IO-01A-11R-A144-07	2011	4	6	A144	E2	7	cancer	0.388	BRCA (Breast invasive carcinoma)
TCGA-AO-A1KR-01A-12R-A144-07	2011	4	6	A144	AO	7	cancer	0.54	BRCA (Breast invasive carcinoma)
TCGA-A1-A0SQ-01A-21R-A144-07	2011	4	6	A144	A1	7	cancer	0.5	BRCA (Breast invasive carcinoma)
TCGA-E9-A1N8-01A-11R-A144-07	2011	4	6	A144	E9	7	cancer	0.581	BRCA (Breast invasive carcinoma)
TCGA-EW-A1P7-01A-21R-A144-07	2011	4	6	A144	EW	7	cancer	0.303	BRCA (Breast invasive carcinoma)
TCGA-EW-A1OX-01A-11R-A144-07	2011	4	6	A144	EW	7	cancer	0.648	BRCA (Breast invasive carcinoma)
TCGA-E2-A1IF-01A-11R-A144-07	2011	4	6	A144	E2	7	cancer	0.444	BRCA (Breast invasive carcinoma)
TCGA-E2-A1LB-01A-11R-A144-07	2011	4	6	A144	E2	7	cancer	0.488	BRCA (Breast invasive carcinoma)
TCGA-A1-A0SB-01A-11R-A144-07	2011	4	6	A144	A1	7	cancer	0.597	BRCA (Breast invasive carcinoma)
TCGA-E2-A1LL-01A-11R-A144-07	2011	4	6	A144	E2	7	cancer	0.541	BRCA (Breast invasive carcinoma)
TCGA-E2-A1LA-01A-11R-A144-07	2011	4	6	A144	E2	7	cancer	0.381	BRCA (Breast invasive carcinoma)
TCGA-E9-A1NA-01A-11R-A144-07	2011	4	6	A144	E9	7	cancer	0.409	BRCA (Breast invasive carcinoma)
TCGA-EW-A1P5-01A-11R-A144-07	2011	4	6	A144	EW	7	cancer	0.448	BRCA (Breast invasive carcinoma)
TCGA-E9-A1N6-11A-32R-A144-07	2011	4	6	A144	E9	7	normal	0.398	BRCA (Breast invasive carcinoma)
TCGA-EW-A1P4-01A-21R-A144-07	2011	4	6	A144	EW	7	cancer	0.411	BRCA (Breast invasive carcinoma)
TCGA-EW-A1OZ-01A-11R-A144-07	2011	4	6	A144	EW	7	cancer	0.436	BRCA (Breast invasive carcinoma)
TCGA-A1-A0SG-01A-11R-A144-07	2011	4	6	A144	A1	7	cancer	0.446	BRCA (Breast invasive carcinoma)
TCGA-E2-A1L7-01A-11R-A144-07	2011	4	6	A144	E2	7	cancer	0.41	BRCA (Breast invasive carcinoma)
TCGA-EW-A1P8-01A-11R-A144-07	2011	4	6	A144	EW	7	cancer	0.421	BRCA (Breast invasive carcinoma)
TCGA-EW-A1PE-01A-11R-A144-07	2011	4	6	A144	EW	7	cancer	0.378	BRCA (Breast invasive carcinoma)
TCGA-E9-A1ND-01A-11R-A144-07	2011	4	6	A144	E9	7	cancer	0.354	BRCA (Breast invasive carcinoma)
TCGA-E9-A1N6-01A-11R-A144-07	2011	4	6	A144	E9	7	cancer	0.437	BRCA (Breast invasive carcinoma)
TCGA-EW-A1OW-01A-21R-A144-07	2011	4	6	A144	EW	7	cancer	0.452	BRCA (Breast invasive carcinoma)
TCGA-EW-A1PG-01A-11R-A144-07	2011	4	6	A144	EW	7	cancer	0.458	BRCA (Breast invasive carcinoma)
TCGA-EW-A1P3-01A-11R-A144-07	2011	4	6	A144	EW	7	cancer	0.469	BRCA (Breast invasive carcinoma)
TCGA-E2-A1IG-01A-11R-A144-07	2011	4	6	A144	E2	7	cancer	0.456	BRCA (Breast invasive carcinoma)
TCGA-EW-A1OY-01A-11R-A144-07	2011	4	6	A144	EW	7	cancer	0.503	BRCA (Breast invasive carcinoma)
TCGA-EW-A1PD-01A-11R-A144-07	2011	4	6	A144	EW	7	cancer	0.461	BRCA (Breast invasive carcinoma)
TCGA-E9-A1NA-11A-33R-A144-07	2011	4	6	A144	E9	7	normal	0.389	BRCA (Breast invasive carcinoma)
TCGA-A1-A0SF-01A-11R-A144-07	2011	4	6	A144	A1	7	cancer	0.433	BRCA (Breast invasive carcinoma)
TCGA-BH-A1FU-01A-11R-A14D-07	2011	4	19	A14D	BH	7	cancer	0.382	BRCA (Breast invasive carcinoma)
TCGA-D8-A1XA-01A-11R-A14D-07	2011	4	19	A14D	D8	7	cancer	0.484	BRCA (Breast invasive carcinoma)
TCGA-E2-A1IU-01A-11R-A14D-07	2011	4	19	A14D	E2	7	cancer	0.496	BRCA (Breast invasive carcinoma)
TCGA-D8-A1XG-01A-11R-A14D-07	2011	4	19	A14D	D8	7	cancer	0.525	BRCA (Breast invasive carcinoma)
TCGA-A2-A1FZ-01A-51R-A14D-07	2011	4	19	A14D	A2	7	cancer	0.403	BRCA (Breast invasive carcinoma)
TCGA-E9-A1NI-01A-11R-A14D-07	2011	4	19	A14D	E9	7	cancer	0.47	BRCA (Breast invasive carcinoma)
TCGA-E9-A1NH-01A-11R-A14D-07	2011	4	19	A14D	E9	7	cancer	0.414	BRCA (Breast invasive carcinoma)
TCGA-E9-A1N5-11A-41R-A14D-07	2011	4	19	A14D	E9	7	normal	0.457	BRCA (Breast invasive carcinoma)
TCGA-D8-A1XD-01A-11R-A14D-07	2011	4	19	A14D	D8	7	cancer	0.534	BRCA (Breast invasive carcinoma)
TCGA-E9-A1RG-01A-11R-A14D-07	2011	4	19	A14D	E9	7	cancer	0.463	BRCA (Breast invasive carcinoma)
TCGA-E9-A1N9-01A-11R-A14D-07	2011	4	19	A14D	E9	7	cancer	0.471	BRCA (Breast invasive carcinoma)
TCGA-D8-A1XB-01A-11R-A14D-07	2011	4	19	A14D	D8	7	cancer	0.474	BRCA (Breast invasive carcinoma)
TCGA-EW-A1P1-01A-31R-A14D-07	2011	4	19	A14D	EW	7	cancer	0.333	BRCA (Breast invasive carcinoma)
TCGA-E9-A1NF-11A-73R-A14D-07	2011	4	19	A14D	E9	7	normal	0.323	BRCA (Breast invasive carcinoma)
TCGA-E9-A1R4-01A-21R-A14D-07	2011	4	19	A14D	E9	7	cancer	0.388	BRCA (Breast invasive carcinoma)
TCGA-E9-A1RA-01A-11R-A14D-07	2011	4	19	A14D	E9	7	cancer	0.467	BRCA (Breast invasive carcinoma)
TCGA-E9-A1NF-01A-11R-A14D-07	2011	4	19	A14D	E9	7	cancer	0.372	BRCA (Breast invasive carcinoma)
TCGA-E2-A1LH-11A-22R-A14D-07	2011	4	19	A14D	E2	7	normal	0.513	BRCA (Breast invasive carcinoma)
TCGA-BH-A1FU-11A-23R-A14D-07	2011	4	19	A14D	BH	7	normal	0.448	BRCA (Breast invasive carcinoma)
TCGA-D8-A1XC-01A-11R-A14D-07	2011	4	19	A14D	D8	7	cancer	0.583	BRCA (Breast invasive carcinoma)
TCGA-D8-A1X5-01A-11R-A14D-07	2011	4	19	A14D	D8	7	cancer	0.426	BRCA (Breast invasive carcinoma)
TCGA-E2-A1LK-01A-21R-A14D-07	2011	4	19	A14D	E2	7	cancer	0.568	BRCA (Breast invasive carcinoma)
TCGA-E9-A1R2-01A-11R-A14D-07	2011	4	19	A14D	E9	7	cancer	0.466	BRCA (Breast invasive carcinoma)
TCGA-E9-A1R6-01A-11R-A14D-07	2011	4	19	A14D	E9	7	cancer	0.513	BRCA (Breast invasive carcinoma)
TCGA-E9-A1N9-11A-71R-A14D-07	2011	4	19	A14D	E9	7	normal	0.481	BRCA (Breast invasive carcinoma)
TCGA-E2-A1IL-01A-11R-A14D-07	2011	4	19	A14D	E2	7	cancer	0.492	BRCA (Breast invasive carcinoma)
TCGA-D8-A1XF-01A-11R-A14D-07	2011	4	19	A14D	D8	7	cancer	0.575	BRCA (Breast invasive carcinoma)
TCGA-E9-A1N5-01A-11R-A14D-07	2011	4	19	A14D	E9	7	cancer	0.391	BRCA (Breast invasive carcinoma)
TCGA-E2-A1LH-01A-11R-A14D-07	2011	4	19	A14D	E2	7	cancer	0.358	BRCA (Breast invasive carcinoma)
TCGA-D8-A1JJ-01A-31R-A14M-07	2011	4	26	A14M	D8	7	cancer	0.438	BRCA (Breast invasive carcinoma)
TCGA-D8-A1XU-01A-11R-A14M-07	2011	4	26	A14M	D8	7	cancer	0.434	BRCA (Breast invasive carcinoma)
TCGA-D8-A1X8-01A-11R-A14M-07	2011	4	26	A14M	D8	7	cancer	0.408	BRCA (Breast invasive carcinoma)
TCGA-D8-A1XQ-01A-11R-A14M-07	2011	4	26	A14M	D8	7	cancer	0.391	BRCA (Breast invasive carcinoma)
TCGA-D8-A1XY-01A-11R-A14M-07	2011	4	26	A14M	D8	7	cancer	0.45	BRCA (Breast invasive carcinoma)
TCGA-E9-A1N4-11A-33R-A14M-07	2011	4	26	A14M	E9	7	normal	0.494	BRCA (Breast invasive carcinoma)
TCGA-D8-A1Y0-01A-11R-A14M-07	2011	4	26	A14M	D8	7	cancer	0.38	BRCA (Breast invasive carcinoma)
TCGA-E9-A1NG-01A-21R-A14M-07	2011	4	26	A14M	E9	7	cancer	0.344	BRCA (Breast invasive carcinoma)
TCGA-D8-A1XV-01A-11R-A14M-07	2011	4	26	A14M	D8	7	cancer	0.568	BRCA (Breast invasive carcinoma)
TCGA-E9-A1R5-01A-11R-A14M-07	2011	4	26	A14M	E9	7	cancer	0.488	BRCA (Breast invasive carcinoma)
TCGA-D8-A1XK-01A-21R-A14M-07	2011	4	26	A14M	D8	7	cancer	0.476	BRCA (Breast invasive carcinoma)
TCGA-D8-A1XJ-01A-11R-A14M-07	2011	4	26	A14M	D8	7	cancer	0.49	BRCA (Breast invasive carcinoma)
TCGA-D8-A1X6-01A-11R-A14M-07	2011	4	26	A14M	D8	7	cancer	0.456	BRCA (Breast invasive carcinoma)
TCGA-D8-A1XM-01A-21R-A14M-07	2011	4	26	A14M	D8	7	cancer	0.374	BRCA (Breast invasive carcinoma)
TCGA-D8-A1XR-01A-11R-A14M-07	2011	4	26	A14M	D8	7	cancer	0.516	BRCA (Breast invasive carcinoma)
TCGA-BH-A202-01A-11R-A14M-07	2011	4	26	A14M	BH	7	cancer	0.418	BRCA (Breast invasive carcinoma)
TCGA-D8-A1XZ-01A-11R-A14M-07	2011	4	26	A14M	D8	7	cancer	0.43	BRCA (Breast invasive carcinoma)
TCGA-E2-A1LG-01A-21R-A14M-07	2011	4	26	A14M	E2	7	cancer	0.561	BRCA (Breast invasive carcinoma)
TCGA-D8-A1XS-01A-11R-A14M-07	2011	4	26	A14M	D8	7	cancer	0.446	BRCA (Breast invasive carcinoma)
TCGA-E9-A1R7-11A-42R-A14M-07	2011	4	26	A14M	E9	7	normal	0.354	BRCA (Breast invasive carcinoma)
TCGA-D8-A1Y1-01A-21R-A14M-07	2011	4	26	A14M	D8	7	cancer	0.421	BRCA (Breast invasive carcinoma)
TCGA-E9-A1N4-01A-11R-A14M-07	2011	4	26	A14M	E9	7	cancer	0.375	BRCA (Breast invasive carcinoma)
TCGA-D8-A1X7-01A-11R-A14M-07	2011	4	26	A14M	D8	7	cancer	0.477	BRCA (Breast invasive carcinoma)
TCGA-D8-A1XW-01A-11R-A14M-07	2011	4	26	A14M	D8	7	cancer	0.37	BRCA (Breast invasive carcinoma)
TCGA-E9-A1R3-01A-31R-A14M-07	2011	4	26	A14M	E9	7	cancer	0.409	BRCA (Breast invasive carcinoma)
TCGA-E9-A1R7-01A-11R-A14M-07	2011	4	26	A14M	E9	7	cancer	0.557	BRCA (Breast invasive carcinoma)
TCGA-D8-A1XO-01A-11R-A14M-07	2011	4	26	A14M	D8	7	cancer	0.41	BRCA (Breast invasive carcinoma)
TCGA-E9-A1NG-11A-52R-A14M-07	2011	4	26	A14M	E9	7	normal	0.359	BRCA (Breast invasive carcinoma)
TCGA-B6-A1KI-01A-11R-A14M-07	2011	4	26	A14M	B6	7	cancer	0.506	BRCA (Breast invasive carcinoma)
TCGA-D8-A1XL-01A-11R-A14M-07	2011	4	26	A14M	D8	7	cancer	0.408	BRCA (Breast invasive carcinoma)
TCGA-E9-A1NE-01A-21R-A14M-07	2011	4	26	A14M	E9	7	cancer	0.315	BRCA (Breast invasive carcinoma)
TCGA-EW-A1PH-01A-11R-A14M-07	2011	4	26	A14M	EW	7	cancer	0.51	BRCA (Breast invasive carcinoma)
TCGA-D8-A1XT-01A-11R-A14M-07	2011	4	26	A14M	D8	7	cancer	0.399	BRCA (Breast invasive carcinoma)
TCGA-BH-A201-01A-11R-A14M-07	2011	4	26	A14M	BH	7	cancer	0.465	BRCA (Breast invasive carcinoma)
TCGA-AQ-A0Y5-01A-11R-A14M-07	2011	4	26	A14M	AQ	7	cancer	0.439	BRCA (Breast invasive carcinoma)
TCGA-D8-A1X9-01A-12R-A157-07	2011	5	17	A157	D8	7	cancer	0.421	BRCA (Breast invasive carcinoma)
TCGA-E9-A227-01A-11R-A157-07	2011	5	17	A157	E9	7	cancer	0.385	BRCA (Breast invasive carcinoma)
TCGA-E9-A1N3-01A-12R-A157-07	2011	5	17	A157	E9	7	cancer	0.572	BRCA (Breast invasive carcinoma)
TCGA-BH-A208-11A-51R-A157-07	2011	5	17	A157	BH	7	normal	0.49	BRCA (Breast invasive carcinoma)
TCGA-E9-A226-01A-21R-A157-07	2011	5	17	A157	E9	7	cancer	0.477	BRCA (Breast invasive carcinoma)
TCGA-E9-A1RE-01A-11R-A157-07	2011	5	17	A157	E9	7	cancer	0.535	BRCA (Breast invasive carcinoma)
TCGA-BH-A204-11A-53R-A157-07	2011	5	17	A157	BH	7	normal	0.405	BRCA (Breast invasive carcinoma)
TCGA-E9-A1RD-01A-11R-A157-07	2011	5	17	A157	E9	7	cancer	0.477	BRCA (Breast invasive carcinoma)
TCGA-E9-A1RC-11A-33R-A157-07	2011	5	17	A157	E9	7	normal	0.368	BRCA (Breast invasive carcinoma)
TCGA-AC-A23H-01A-11R-A157-07	2011	5	17	A157	AC	7	cancer	0.513	BRCA (Breast invasive carcinoma)
TCGA-E2-A1LS-11A-32R-A157-07	2011	5	17	A157	E2	7	normal	0.455	BRCA (Breast invasive carcinoma)
TCGA-E2-A1LI-01A-12R-A157-07	2011	5	17	A157	E2	7	cancer	0.477	BRCA (Breast invasive carcinoma)
TCGA-D8-A1Y3-01A-11R-A157-07	2011	5	17	A157	D8	7	cancer	0.434	BRCA (Breast invasive carcinoma)
TCGA-AC-A23H-11A-12R-A157-07	2011	5	17	A157	AC	7	normal	0.412	BRCA (Breast invasive carcinoma)
TCGA-E9-A1RC-01A-11R-A157-07	2011	5	17	A157	E9	7	cancer	0.559	BRCA (Breast invasive carcinoma)
TCGA-E9-A1RB-11A-33R-A157-07	2011	5	17	A157	E9	7	normal	0.37	BRCA (Breast invasive carcinoma)
TCGA-E9-A228-01A-31R-A157-07	2011	5	17	A157	E9	7	cancer	0.501	BRCA (Breast invasive carcinoma)
TCGA-B6-A1KC-01B-11R-A157-07	2011	5	17	A157	B6	7	cancer	0.543	BRCA (Breast invasive carcinoma)
TCGA-BH-A209-11A-42R-A157-07	2011	5	17	A157	BH	7	normal	0.359	BRCA (Breast invasive carcinoma)
TCGA-BH-A209-01A-11R-A157-07	2011	5	17	A157	BH	7	cancer	0.347	BRCA (Breast invasive carcinoma)
TCGA-E9-A1RF-11A-32R-A157-07	2011	5	17	A157	E9	7	normal	0.36	BRCA (Breast invasive carcinoma)
TCGA-E9-A22D-01A-11R-A157-07	2011	5	17	A157	E9	7	cancer	0.336	BRCA (Breast invasive carcinoma)
TCGA-D8-A1Y2-01A-11R-A157-07	2011	5	17	A157	D8	7	cancer	0.299	BRCA (Breast invasive carcinoma)
TCGA-E9-A22A-01A-11R-A157-07	2011	5	17	A157	E9	7	cancer	0.336	BRCA (Breast invasive carcinoma)
TCGA-E9-A22B-01A-11R-A157-07	2011	5	17	A157	E9	7	cancer	0.43	BRCA (Breast invasive carcinoma)
TCGA-E9-A229-01A-31R-A157-07	2011	5	17	A157	E9	7	cancer	0.383	BRCA (Breast invasive carcinoma)
TCGA-BH-A204-01A-11R-A157-07	2011	5	17	A157	BH	7	cancer	0.527	BRCA (Breast invasive carcinoma)
TCGA-E9-A1RF-01A-11R-A157-07	2011	5	17	A157	E9	7	cancer	0.382	BRCA (Breast invasive carcinoma)
TCGA-E9-A1RD-11A-33R-A157-07	2011	5	17	A157	E9	7	normal	0.376	BRCA (Breast invasive carcinoma)
TCGA-E9-A22G-01A-11R-A157-07	2011	5	17	A157	E9	7	cancer	0.552	BRCA (Breast invasive carcinoma)
TCGA-BH-A208-01A-11R-A157-07	2011	5	17	A157	BH	7	cancer	0.359	BRCA (Breast invasive carcinoma)
TCGA-E9-A1RB-01A-11R-A157-07	2011	5	17	A157	E9	7	cancer	0.498	BRCA (Breast invasive carcinoma)
TCGA-E2-A1LS-01A-12R-A157-07	2011	5	17	A157	E2	7	cancer	0.55	BRCA (Breast invasive carcinoma)
TCGA-E9-A22E-01A-11R-A157-07	2011	5	17	A157	E9	7	cancer	0.347	BRCA (Breast invasive carcinoma)
TCGA-AC-A23E-01A-11R-A157-07	2011	5	17	A157	AC	7	cancer	0.388	BRCA (Breast invasive carcinoma)
TCGA-E9-A22H-01A-11R-A157-07	2011	5	17	A157	E9	7	cancer	0.486	BRCA (Breast invasive carcinoma)
TCGA-AR-A255-01A-11R-A169-07	2011	5	31	A169	AR	7	cancer	0.389	BRCA (Breast invasive carcinoma)
TCGA-BH-A203-01A-12R-A169-07	2011	5	31	A169	BH	7	cancer	0.427	BRCA (Breast invasive carcinoma)
TCGA-E9-A1RI-01A-11R-A169-07	2011	5	31	A169	E9	7	cancer	0.418	BRCA (Breast invasive carcinoma)
TCGA-C8-A278-01A-11R-A169-07	2011	5	31	A169	C8	7	cancer	0.351	BRCA (Breast invasive carcinoma)
TCGA-AR-A24S-01A-11R-A169-07	2011	5	31	A169	AR	7	cancer	0.343	BRCA (Breast invasive carcinoma)
TCGA-AC-A23C-01A-12R-A169-07	2011	5	31	A169	AC	7	cancer	0.421	BRCA (Breast invasive carcinoma)
TCGA-A2-A25E-01A-11R-A169-07	2011	5	31	A169	A2	7	cancer	0.496	BRCA (Breast invasive carcinoma)
TCGA-AR-A24P-01A-11R-A169-07	2011	5	31	A169	AR	7	cancer	0.441	BRCA (Breast invasive carcinoma)
TCGA-E9-A24A-01A-11R-A169-07	2011	5	31	A169	E9	7	cancer	0.388	BRCA (Breast invasive carcinoma)
TCGA-E9-A243-01A-21R-A169-07	2011	5	31	A169	E9	7	cancer	0.286	BRCA (Breast invasive carcinoma)
TCGA-AR-A24Z-01A-11R-A169-07	2011	5	31	A169	AR	7	cancer	0.511	BRCA (Breast invasive carcinoma)
TCGA-AR-A24T-01A-11R-A169-07	2011	5	31	A169	AR	7	cancer	0.391	BRCA (Breast invasive carcinoma)
TCGA-A7-A26J-01A-11R-A169-07	2011	5	31	A169	A7	7	cancer	0.449	BRCA (Breast invasive carcinoma)
TCGA-E9-A249-01A-11R-A169-07	2011	5	31	A169	E9	7	cancer	0.518	BRCA (Breast invasive carcinoma)
TCGA-AR-A24M-01A-11R-A169-07	2011	5	31	A169	AR	7	cancer	0.447	BRCA (Breast invasive carcinoma)
TCGA-E9-A247-01A-11R-A169-07	2011	5	31	A169	E9	7	cancer	0.553	BRCA (Breast invasive carcinoma)
TCGA-E9-A244-01A-11R-A169-07	2011	5	31	A169	E9	7	cancer	0.504	BRCA (Breast invasive carcinoma)
TCGA-A2-A25B-01A-11R-A169-07	2011	5	31	A169	A2	7	cancer	0.435	BRCA (Breast invasive carcinoma)
TCGA-AR-A24X-01A-11R-A169-07	2011	5	31	A169	AR	7	cancer	0.466	BRCA (Breast invasive carcinoma)
TCGA-AR-A24L-01A-11R-A169-07	2011	5	31	A169	AR	7	cancer	0.456	BRCA (Breast invasive carcinoma)
TCGA-AR-A24R-01A-11R-A169-07	2011	5	31	A169	AR	7	cancer	0.453	BRCA (Breast invasive carcinoma)
TCGA-A2-A25C-01A-11R-A169-07	2011	5	31	A169	A2	7	cancer	0.446	BRCA (Breast invasive carcinoma)
TCGA-E9-A1RI-11A-41R-A169-07	2011	5	31	A169	E9	7	normal	0.398	BRCA (Breast invasive carcinoma)
TCGA-A7-A26H-01A-11R-A169-07	2011	5	31	A169	A7	7	cancer	0.408	BRCA (Breast invasive carcinoma)
TCGA-AR-A256-01A-11R-A169-07	2011	5	31	A169	AR	7	cancer	0.488	BRCA (Breast invasive carcinoma)
TCGA-AR-A251-01A-12R-A169-07	2011	5	31	A169	AR	7	cancer	0.481	BRCA (Breast invasive carcinoma)
TCGA-E9-A248-01A-11R-A169-07	2011	5	31	A169	E9	7	cancer	0.369	BRCA (Breast invasive carcinoma)
TCGA-A7-A26G-01A-21R-A169-07	2011	5	31	A169	A7	7	cancer	0.347	BRCA (Breast invasive carcinoma)
TCGA-AR-A24O-01A-11R-A169-07	2011	5	31	A169	AR	7	cancer	0.356	BRCA (Breast invasive carcinoma)
TCGA-AR-A252-01A-11R-A169-07	2011	5	31	A169	AR	7	cancer	0.303	BRCA (Breast invasive carcinoma)
TCGA-C8-A27B-01A-11R-A169-07	2011	5	31	A169	C8	7	cancer	0.427	BRCA (Breast invasive carcinoma)
TCGA-AR-A24H-01A-11R-A169-07	2011	5	31	A169	AR	7	cancer	0.483	BRCA (Breast invasive carcinoma)
TCGA-E9-A1RH-01A-21R-A169-07	2011	5	31	A169	E9	7	cancer	0.494	BRCA (Breast invasive carcinoma)
TCGA-AR-A24W-01A-11R-A169-07	2011	5	31	A169	AR	7	cancer	0.481	BRCA (Breast invasive carcinoma)
TCGA-AR-A24Q-01A-12R-A169-07	2011	5	31	A169	AR	7	cancer	0.411	BRCA (Breast invasive carcinoma)
TCGA-AR-A24N-01A-11R-A169-07	2011	5	31	A169	AR	7	cancer	0.475	BRCA (Breast invasive carcinoma)
TCGA-A7-A26E-01A-11R-A169-07	2011	5	31	A169	A7	7	cancer	0.453	BRCA (Breast invasive carcinoma)
TCGA-AR-A250-01A-31R-A169-07	2011	5	31	A169	AR	7	cancer	0.39	BRCA (Breast invasive carcinoma)
TCGA-E9-A1QZ-01A-21R-A169-07	2011	5	31	A169	E9	7	cancer	0.359	BRCA (Breast invasive carcinoma)
TCGA-A2-A25F-01A-11R-A169-07	2011	5	31	A169	A2	7	cancer	0.221	BRCA (Breast invasive carcinoma)
TCGA-AR-A24V-01A-21R-A169-07	2011	5	31	A169	AR	7	cancer	0.387	BRCA (Breast invasive carcinoma)
TCGA-BH-A203-11A-42R-A169-07	2011	5	31	A169	BH	7	normal	0.476	BRCA (Breast invasive carcinoma)
TCGA-C8-A27A-01A-11R-A169-07	2011	5	31	A169	C8	7	cancer	0.559	BRCA (Breast invasive carcinoma)
TCGA-E9-A1RH-11A-34R-A169-07	2011	5	31	A169	E9	7	normal	0.4	BRCA (Breast invasive carcinoma)
TCGA-AR-A24U-01A-11R-A169-07	2011	5	31	A169	AR	7	cancer	0.33	BRCA (Breast invasive carcinoma)
TCGA-AR-A24K-01A-11R-A169-07	2011	5	31	A169	AR	7	cancer	0.555	BRCA (Breast invasive carcinoma)
TCGA-AR-A254-01A-21R-A169-07	2011	5	31	A169	AR	7	cancer	0.358	BRCA (Breast invasive carcinoma)
TCGA-E9-A1R0-01A-22R-A16F-07	2011	6	14	A16F	E9	7	cancer	0.437	BRCA (Breast invasive carcinoma)
TCGA-C8-A26W-01A-11R-A16F-07	2011	6	14	A16F	C8	7	cancer	0.412	BRCA (Breast invasive carcinoma)
TCGA-D8-A27K-01A-11R-A16F-07	2011	6	14	A16F	D8	7	cancer	0.43	BRCA (Breast invasive carcinoma)
TCGA-GI-A2C8-01A-11R-A16F-07	2011	6	14	A16F	GI	7	cancer	0.365	BRCA (Breast invasive carcinoma)
TCGA-C8-A274-01A-11R-A16F-07	2011	6	14	A16F	C8	7	cancer	0.537	BRCA (Breast invasive carcinoma)
TCGA-D8-A27T-01A-11R-A16F-07	2011	6	14	A16F	D8	7	cancer	0.374	BRCA (Breast invasive carcinoma)
TCGA-A2-A25D-01A-12R-A16F-07	2011	6	14	A16F	A2	7	cancer	0.368	BRCA (Breast invasive carcinoma)
TCGA-E9-A295-01A-11R-A16F-07	2011	6	14	A16F	E9	7	cancer	0.468	BRCA (Breast invasive carcinoma)
TCGA-D8-A27G-01A-11R-A16F-07	2011	6	14	A16F	D8	7	cancer	0.399	BRCA (Breast invasive carcinoma)
TCGA-D8-A27P-01A-11R-A16F-07	2011	6	14	A16F	D8	7	cancer	0.517	BRCA (Breast invasive carcinoma)
TCGA-D8-A27L-01A-11R-A16F-07	2011	6	14	A16F	D8	7	cancer	0.397	BRCA (Breast invasive carcinoma)
TCGA-D8-A27H-01A-11R-A16F-07	2011	6	14	A16F	D8	7	cancer	0.459	BRCA (Breast invasive carcinoma)
TCGA-C8-A26V-01A-11R-A16F-07	2011	6	14	A16F	C8	7	cancer	0.483	BRCA (Breast invasive carcinoma)
TCGA-D8-A27F-01A-11R-A16F-07	2011	6	14	A16F	D8	7	cancer	0.474	BRCA (Breast invasive carcinoma)
TCGA-C8-A26X-01A-31R-A16F-07	2011	6	14	A16F	C8	7	cancer	0.328	BRCA (Breast invasive carcinoma)
TCGA-D8-A27I-01A-11R-A16F-07	2011	6	14	A16F	D8	7	cancer	0.362	BRCA (Breast invasive carcinoma)
TCGA-D8-A27M-01A-11R-A16F-07	2011	6	14	A16F	D8	7	cancer	0.331	BRCA (Breast invasive carcinoma)
TCGA-A2-A25A-01A-12R-A16F-07	2011	6	14	A16F	A2	7	cancer	0.374	BRCA (Breast invasive carcinoma)
TCGA-C8-A273-01A-11R-A16F-07	2011	6	14	A16F	C8	7	cancer	0.469	BRCA (Breast invasive carcinoma)
TCGA-C8-A26Y-01A-11R-A16F-07	2011	6	14	A16F	C8	7	cancer	0.519	BRCA (Breast invasive carcinoma)
TCGA-BH-A28Q-01A-11R-A16F-07	2011	6	14	A16F	BH	7	cancer	0.473	BRCA (Breast invasive carcinoma)
TCGA-D8-A27R-01A-11R-A16F-07	2011	6	14	A16F	D8	7	cancer	0.421	BRCA (Breast invasive carcinoma)
TCGA-E9-A245-01A-22R-A16F-07	2011	6	14	A16F	E9	7	cancer	0.54	BRCA (Breast invasive carcinoma)
TCGA-C8-A275-01A-21R-A16F-07	2011	6	14	A16F	C8	7	cancer	0.379	BRCA (Breast invasive carcinoma)
TCGA-A2-A259-01A-11R-A16F-07	2011	6	14	A16F	A2	7	cancer	0.41	BRCA (Breast invasive carcinoma)
TCGA-GI-A2C8-11A-22R-A16F-07	2011	6	14	A16F	GI	7	normal	0.502	BRCA (Breast invasive carcinoma)
TCGA-C8-A26Z-01A-11R-A16F-07	2011	6	14	A16F	C8	7	cancer	0.525	BRCA (Breast invasive carcinoma)
TCGA-D8-A27W-01A-11R-A16F-07	2011	6	14	A16F	D8	7	cancer	0.442	BRCA (Breast invasive carcinoma)
TCGA-D8-A27N-01A-11R-A16F-07	2011	6	14	A16F	D8	7	cancer	0.381	BRCA (Breast invasive carcinoma)
TCGA-D8-A27E-01A-11R-A16F-07	2011	6	14	A16F	D8	7	cancer	0.494	BRCA (Breast invasive carcinoma)
TCGA-AC-A2FF-11A-13R-A17B-07	2011	7	12	A17B	AC	7	normal	0.388	BRCA (Breast invasive carcinoma)
TCGA-AC-A2FB-01A-11R-A17B-07	2011	7	12	A17B	AC	7	cancer	0.327	BRCA (Breast invasive carcinoma)
TCGA-EW-A2FW-01A-11R-A17B-07	2011	7	12	A17B	EW	7	cancer	0.509	BRCA (Breast invasive carcinoma)
TCGA-EW-A2FV-01A-11R-A17B-07	2011	7	12	A17B	EW	7	cancer	0.406	BRCA (Breast invasive carcinoma)
TCGA-AC-A2B8-01A-11R-A17B-07	2011	7	12	A17B	AC	7	cancer	0.376	BRCA (Breast invasive carcinoma)
TCGA-AC-A2FB-11A-13R-A17B-07	2011	7	12	A17B	AC	7	normal	0.364	BRCA (Breast invasive carcinoma)
TCGA-AC-A2FF-01A-11R-A17B-07	2011	7	12	A17B	AC	7	cancer	0.34	BRCA (Breast invasive carcinoma)
TCGA-AC-A2FG-01A-11R-A17B-07	2011	7	12	A17B	AC	7	cancer	0.48	BRCA (Breast invasive carcinoma)
TCGA-D8-A27V-01A-12R-A17B-07	2011	7	12	A17B	D8	7	cancer	0.465	BRCA (Breast invasive carcinoma)
TCGA-EW-A2FS-01A-11R-A17B-07	2011	7	12	A17B	EW	7	cancer	0.459	BRCA (Breast invasive carcinoma)
TCGA-AR-A2LE-01A-11R-A180-07	2011	8	31	A180	AR	7	cancer	0.488	BRCA (Breast invasive carcinoma)
TCGA-GM-A2DN-01A-11R-A180-07	2011	8	31	A180	GM	7	cancer	0.369	BRCA (Breast invasive carcinoma)
TCGA-AR-A2LL-01A-11R-A180-07	2011	8	31	A180	AR	7	cancer	0.46	BRCA (Breast invasive carcinoma)
TCGA-AC-A2FO-01A-11R-A180-07	2011	8	31	A180	AC	7	cancer	0.355	BRCA (Breast invasive carcinoma)
TCGA-GM-A2DD-01A-11R-A180-07	2011	8	31	A180	GM	7	cancer	0.318	BRCA (Breast invasive carcinoma)
TCGA-GM-A2DK-01A-21R-A180-07	2011	8	31	A180	GM	7	cancer	0.42	BRCA (Breast invasive carcinoma)
TCGA-GM-A2DH-01A-11R-A180-07	2011	8	31	A180	GM	7	cancer	0.42	BRCA (Breast invasive carcinoma)
TCGA-AC-A2FK-01A-12R-A180-07	2011	8	31	A180	AC	7	cancer	0.453	BRCA (Breast invasive carcinoma)
TCGA-AR-A2LM-01A-11R-A180-07	2011	8	31	A180	AR	7	cancer	0.419	BRCA (Breast invasive carcinoma)
TCGA-AR-A2LK-01A-11R-A180-07	2011	8	31	A180	AR	7	cancer	0.458	BRCA (Breast invasive carcinoma)
TCGA-GM-A2DM-01A-11R-A180-07	2011	8	31	A180	GM	7	cancer	0.494	BRCA (Breast invasive carcinoma)
TCGA-GM-A2DF-01A-11R-A180-07	2011	8	31	A180	GM	7	cancer	0.384	BRCA (Breast invasive carcinoma)
TCGA-E9-A2JS-01A-11R-A180-07	2011	8	31	A180	E9	7	cancer	0.497	BRCA (Breast invasive carcinoma)
TCGA-GM-A2D9-01A-11R-A18M-07	2011	10	4	A18M	GM	7	cancer	0.454	BRCA (Breast invasive carcinoma)
TCGA-E9-A2JT-01A-22R-A18M-07	2011	10	4	A18M	E9	7	cancer	0.29	BRCA (Breast invasive carcinoma)
TCGA-AR-A2LH-01A-31R-A18M-07	2011	10	4	A18M	AR	7	cancer	0.351	BRCA (Breast invasive carcinoma)
TCGA-GM-A2DC-01A-11R-A18M-07	2011	10	4	A18M	GM	7	cancer	0.53	BRCA (Breast invasive carcinoma)
TCGA-GM-A2DO-01A-11R-A18M-07	2011	10	4	A18M	GM	7	cancer	0.343	BRCA (Breast invasive carcinoma)
TCGA-GM-A2DB-01A-31R-A18M-07	2011	10	4	A18M	GM	7	cancer	0.477	BRCA (Breast invasive carcinoma)
TCGA-AR-A2LR-01A-12R-A18M-07	2011	10	4	A18M	AR	7	cancer	0.469	BRCA (Breast invasive carcinoma)
TCGA-GM-A2DI-01A-31R-A18M-07	2011	10	4	A18M	GM	7	cancer	0.289	BRCA (Breast invasive carcinoma)
TCGA-AR-A2LQ-01A-22R-A18M-07	2011	10	4	A18M	AR	7	cancer	0.378	BRCA (Breast invasive carcinoma)
TCGA-GM-A2DL-01A-11R-A18M-07	2011	10	4	A18M	GM	7	cancer	0.406	BRCA (Breast invasive carcinoma)
TCGA-B6-A2IU-01A-32R-A18M-07	2011	10	4	A18M	B6	7	cancer	0.547	BRCA (Breast invasive carcinoma)
TCGA-AR-A2LN-01A-21R-A18M-07	2011	10	4	A18M	AR	7	cancer	0.385	BRCA (Breast invasive carcinoma)
TCGA-GM-A2DA-01A-11R-A18M-07	2011	10	4	A18M	GM	7	cancer	0.37	BRCA (Breast invasive carcinoma)
TCGA-HN-A2NL-01A-11R-A18M-07	2011	10	4	A18M	HN	7	cancer	0.519	BRCA (Breast invasive carcinoma)
TCGA-AR-A2LO-01A-31R-A18M-07	2011	10	4	A18M	AR	7	cancer	0.386	BRCA (Breast invasive carcinoma)
TCGA-BH-A2L8-01A-11R-A18M-07	2011	10	4	A18M	BH	7	cancer	0.351	BRCA (Breast invasive carcinoma)
TCGA-BH-A0BA-11A-22R-A19E-07	2011	10	25	A19E	BH	7	normal	0.393	BRCA (Breast invasive carcinoma)
TCGA-AC-A2FM-11B-32R-A19W-07	2011	11	30	A19W	AC	7	normal	0.452	BRCA (Breast invasive carcinoma)
TCGA-AC-A2QI-01A-12R-A19W-07	2011	11	30	A19W	AC	7	cancer	0.399	BRCA (Breast invasive carcinoma)
TCGA-BH-A0B6-01A-11R-A19W-07	2011	11	30	A19W	BH	7	cancer	0.313	BRCA (Breast invasive carcinoma)
TCGA-AC-A2FM-01A-11R-A19W-07	2011	11	30	A19W	AC	7	cancer	0.544	BRCA (Breast invasive carcinoma)
TCGA-AC-A2FE-01A-11R-A19W-07	2011	11	30	A19W	AC	7	cancer	0.338	BRCA (Breast invasive carcinoma)
TCGA-E2-A2P5-01A-11R-A19W-07	2011	11	30	A19W	E2	7	cancer	0.476	BRCA (Breast invasive carcinoma)
TCGA-E2-A1LE-01A-12R-A19W-07	2011	11	30	A19W	E2	7	cancer	0.365	BRCA (Breast invasive carcinoma)
TCGA-AC-A3BB-01A-21R-A19W-07	2011	11	30	A19W	AC	7	cancer	0.346	BRCA (Breast invasive carcinoma)
TCGA-AC-A2QJ-01A-12R-A19W-07	2011	11	30	A19W	AC	7	cancer	0.352	BRCA (Breast invasive carcinoma)
TCGA-E2-A2P6-01A-11R-A19W-07	2011	11	30	A19W	E2	7	cancer	0.488	BRCA (Breast invasive carcinoma)
TCGA-AR-A2LJ-01A-12R-A19W-07	2011	11	30	A19W	AR	7	cancer	0.359	BRCA (Breast invasive carcinoma)
TCGA-AC-A23G-01A-11R-A213-07	2012	1	24	A213	AC	7	cancer	0.36	BRCA (Breast invasive carcinoma)
TCGA-BH-A1FE-06A-11R-A213-07	2012	1	24	A213	BH	7	cancer	0.428	BRCA (Breast invasive carcinoma)
TCGA-BH-A18V-06A-11R-A213-07	2012	1	24	A213	BH	7	cancer	0.362	BRCA (Breast invasive carcinoma)
TCGA-A7-A3J0-01A-11R-A213-07	2012	1	24	A213	A7	7	cancer	0.523	BRCA (Breast invasive carcinoma)
TCGA-E9-A3HO-01A-11R-A213-07	2012	1	24	A213	E9	7	cancer	0.48	BRCA (Breast invasive carcinoma)
TCGA-A2-A3KD-01A-12R-A213-07	2012	1	24	A213	A2	7	cancer	0.48	BRCA (Breast invasive carcinoma)
TCGA-A7-A3J1-01A-11R-A213-07	2012	1	24	A213	A7	7	cancer	0.366	BRCA (Breast invasive carcinoma)
TCGA-A2-A3KC-01A-11R-A213-07	2012	1	24	A213	A2	7	cancer	0.411	BRCA (Breast invasive carcinoma)
TCGA-E2-A3DX-01A-21R-A213-07	2012	1	24	A213	E2	7	cancer	0.321	BRCA (Breast invasive carcinoma)
TCGA-AC-A3HN-01A-11R-A213-07	2012	1	24	A213	AC	7	cancer	0.362	BRCA (Breast invasive carcinoma)
TCGA-A7-A3IZ-01A-11R-A213-07	2012	1	24	A213	A7	7	cancer	0.541	BRCA (Breast invasive carcinoma)
TCGA-C8-A3M8-01A-11R-A213-07	2012	1	24	A213	C8	7	cancer	0.515	BRCA (Breast invasive carcinoma)
TCGA-B6-A0I1-01A-11R-A21T-07	2012	3	28	A21T	B6	7	cancer	0.616	BRCA (Breast invasive carcinoma)
TCGA-C8-A3M7-01A-12R-A21T-07	2012	3	28	A21T	C8	7	cancer	0.442	BRCA (Breast invasive carcinoma)
TCGA-AC-A2BK-01A-11R-A21T-07	2012	3	28	A21T	AC	7	cancer	0.621	BRCA (Breast invasive carcinoma)
TCGA-GM-A3NY-01A-11R-A21T-07	2012	3	28	A21T	GM	7	cancer	0.497	BRCA (Breast invasive carcinoma)
TCGA-GI-A2C9-01A-11R-A21T-07	2012	3	28	A21T	GI	7	cancer	0.468	BRCA (Breast invasive carcinoma)
TCGA-A7-A3IY-01A-21R-A21T-07	2012	3	28	A21T	A7	7	cancer	0.39	BRCA (Breast invasive carcinoma)
TCGA-A7-A2KD-01A-31R-A21T-07	2012	3	28	A21T	A7	7	cancer	0.404	BRCA (Breast invasive carcinoma)
TCGA-EW-A2FR-01A-11R-A21T-07	2012	3	28	A21T	EW	7	cancer	0.385	BRCA (Breast invasive carcinoma)
TCGA-GI-A2C9-11A-22R-A21T-07	2012	3	28	A21T	GI	7	normal	0.395	BRCA (Breast invasive carcinoma)
TCGA-AC-A2BM-01A-11R-A21T-07	2012	3	28	A21T	AC	7	cancer	0.46	BRCA (Breast invasive carcinoma)
TCGA-EW-A1PC-01B-11R-A21T-07	2012	3	28	A21T	EW	7	cancer	0.555	BRCA (Breast invasive carcinoma)
TCGA-E9-A3Q9-01A-11R-A21T-07	2012	3	28	A21T	E9	7	cancer	0.432	BRCA (Breast invasive carcinoma)
TCGA-A2-A0CR-01A-11R-A22K-07	2012	5	30	A22K	A2	7	cancer	0.313	BRCA (Breast invasive carcinoma)
TCGA-E9-A3QA-01A-61R-A22K-07	2012	5	30	A22K	E9	7	cancer	0.367	BRCA (Breast invasive carcinoma)
TCGA-AC-A3W5-01A-11R-A22K-07	2012	5	30	A22K	AC	7	cancer	0.335	BRCA (Breast invasive carcinoma)
TCGA-E2-A14U-01A-11R-A22K-07	2012	5	30	A22K	E2	7	cancer	0.557	BRCA (Breast invasive carcinoma)
TCGA-A2-A0CK-01A-11R-A22K-07	2012	5	30	A22K	A2	7	cancer	0.448	BRCA (Breast invasive carcinoma)
TCGA-GM-A3NW-01A-21R-A22K-07	2012	5	30	A22K	GM	7	cancer	0.494	BRCA (Breast invasive carcinoma)
TCGA-A2-A0CO-01A-13R-A22K-07	2012	5	30	A22K	A2	7	cancer	0.345	BRCA (Breast invasive carcinoma)
TCGA-BH-A28O-01A-11R-A22K-07	2012	5	30	A22K	BH	7	cancer	0.43	BRCA (Breast invasive carcinoma)
TCGA-AC-A3EH-01A-22R-A22K-07	2012	5	30	A22K	AC	7	cancer	0.488	BRCA (Breast invasive carcinoma)
TCGA-A7-A13H-01A-11R-A22K-07	2012	5	30	A22K	A7	7	cancer	0.387	BRCA (Breast invasive carcinoma)
TCGA-AC-A3W6-01A-12R-A22K-07	2012	5	30	A22K	AC	7	cancer	0.339	BRCA (Breast invasive carcinoma)
TCGA-AC-A3TN-01A-11R-A22K-07	2012	5	30	A22K	AC	7	cancer	0.509	BRCA (Breast invasive carcinoma)
TCGA-AC-A3W7-01A-11R-A22K-07	2012	5	30	A22K	AC	7	cancer	0.477	BRCA (Breast invasive carcinoma)
TCGA-AR-A1AM-01A-41R-A22K-07	2012	5	30	A22K	AR	7	cancer	0.437	BRCA (Breast invasive carcinoma)
TCGA-AC-A3TM-01A-11R-A22K-07	2012	5	30	A22K	AC	7	cancer	0.466	BRCA (Breast invasive carcinoma)
TCGA-EW-A3U0-01A-11R-A22K-07	2012	5	30	A22K	EW	7	cancer	0.311	BRCA (Breast invasive carcinoma)
TCGA-A7-A3RF-01A-11R-A22K-07	2012	5	30	A22K	A7	7	cancer	0.557	BRCA (Breast invasive carcinoma)
TCGA-A2-A0EP-01A-52R-A22U-07	2012	6	27	A22U	A2	7	cancer	0.243	BRCA (Breast invasive carcinoma)
TCGA-JL-A3YX-01A-11R-A22U-07	2012	6	27	A22U	JL	7	cancer	0.536	BRCA (Breast invasive carcinoma)
TCGA-GM-A3XN-01A-12R-A22U-07	2012	6	27	A22U	GM	7	cancer	0.39	BRCA (Breast invasive carcinoma)
TCGA-GM-A3XL-01A-11R-A22U-07	2012	6	27	A22U	GM	7	cancer	0.467	BRCA (Breast invasive carcinoma)
TCGA-AC-A3QP-01A-11R-A22U-07	2012	6	27	A22U	AC	7	cancer	0.388	BRCA (Breast invasive carcinoma)
TCGA-A2-A3XS-01A-11R-A22U-07	2012	6	27	A22U	A2	7	cancer	0.455	BRCA (Breast invasive carcinoma)
TCGA-A2-A3XT-01A-11R-A22U-07	2012	6	27	A22U	A2	7	cancer	0.401	BRCA (Breast invasive carcinoma)
TCGA-A2-A3XU-01A-12R-A22U-07	2012	6	27	A22U	A2	7	cancer	0.615	BRCA (Breast invasive carcinoma)
TCGA-E9-A3X8-01A-31R-A22U-07	2012	6	27	A22U	E9	7	cancer	0.389	BRCA (Breast invasive carcinoma)
TCGA-AC-A3YJ-01A-11R-A22U-07	2012	6	27	A22U	AC	7	cancer	0.489	BRCA (Breast invasive carcinoma)
TCGA-A2-A3Y0-01A-11R-A239-07	2012	7	30	A239	A2	7	cancer	0.454	BRCA (Breast invasive carcinoma)
TCGA-B6-A402-01A-11R-A239-07	2012	7	30	A239	B6	7	cancer	0.563	BRCA (Breast invasive carcinoma)
TCGA-B6-A40B-01A-11R-A239-07	2012	7	30	A239	B6	7	cancer	0.482	BRCA (Breast invasive carcinoma)
TCGA-A2-A3XZ-01A-42R-A239-07	2012	7	30	A239	A2	7	cancer	0.4	BRCA (Breast invasive carcinoma)
TCGA-A2-A3XY-01A-11R-A239-07	2012	7	30	A239	A2	7	cancer	0.363	BRCA (Breast invasive carcinoma)
TCGA-D8-A3Z6-01A-11R-A239-07	2012	7	30	A239	D8	7	cancer	0.487	BRCA (Breast invasive carcinoma)
TCGA-B6-A3ZX-01A-11R-A239-07	2012	7	30	A239	B6	7	cancer	0.366	BRCA (Breast invasive carcinoma)
TCGA-A2-A3XX-01A-21R-A239-07	2012	7	30	A239	A2	7	cancer	0.463	BRCA (Breast invasive carcinoma)
TCGA-A2-A3XW-01A-11R-A239-07	2012	7	30	A239	A2	7	cancer	0.416	BRCA (Breast invasive carcinoma)
TCGA-B6-A400-01A-11R-A239-07	2012	7	30	A239	B6	7	cancer	0.435	BRCA (Breast invasive carcinoma)
TCGA-A2-A3XV-01A-21R-A239-07	2012	7	30	A239	A2	7	cancer	0.484	BRCA (Breast invasive carcinoma)
TCGA-AC-A3YI-01A-21R-A239-07	2012	7	30	A239	AC	7	cancer	0.407	BRCA (Breast invasive carcinoma)
TCGA-B6-A401-01A-11R-A239-07	2012	7	30	A239	B6	7	cancer	0.439	BRCA (Breast invasive carcinoma)
TCGA-JL-A3YW-01A-12R-A239-07	2012	7	30	A239	JL	7	cancer	0.336	BRCA (Breast invasive carcinoma)
TCGA-B6-A40C-01A-11R-A239-07	2012	7	30	A239	B6	7	cancer	0.439	BRCA (Breast invasive carcinoma)
TCGA-EW-A3E8-01B-11R-A24H-07	2012	11	7	A24H	EW	7	cancer	0.371	BRCA (Breast invasive carcinoma)
TCGA-LL-A441-01A-11R-A24H-07	2012	11	7	A24H	LL	7	cancer	0.367	BRCA (Breast invasive carcinoma)
TCGA-BH-A1ES-06A-12R-A24H-07	2012	11	7	A24H	BH	7	cancer	0.574	BRCA (Breast invasive carcinoma)
TCGA-GM-A3XG-01A-31R-A24H-07	2012	11	7	A24H	GM	7	cancer	0.544	BRCA (Breast invasive carcinoma)
TCGA-EW-A423-01A-11R-A24H-07	2012	11	7	A24H	EW	7	cancer	0.473	BRCA (Breast invasive carcinoma)
TCGA-BH-A42T-01A-11R-A24H-07	2012	11	7	A24H	BH	7	cancer	0.45	BRCA (Breast invasive carcinoma)
TCGA-D8-A3Z5-01A-41R-A24H-07	2012	11	7	A24H	D8	7	cancer	0.525	BRCA (Breast invasive carcinoma)
TCGA-LL-A442-01A-11R-A24H-07	2012	11	7	A24H	LL	7	cancer	0.509	BRCA (Breast invasive carcinoma)
TCGA-A7-A426-01A-22R-A24H-07	2012	11	7	A24H	A7	7	cancer	0.449	BRCA (Breast invasive carcinoma)
TCGA-BH-A42U-01A-12R-A24H-07	2012	11	7	A24H	BH	7	cancer	0.403	BRCA (Breast invasive carcinoma)
TCGA-EW-A424-01A-11R-A24H-07	2012	11	7	A24H	EW	7	cancer	0.52	BRCA (Breast invasive carcinoma)
TCGA-LL-A440-01A-11R-A24H-07	2012	11	7	A24H	LL	7	cancer	0.335	BRCA (Breast invasive carcinoma)
TCGA-B6-A408-01A-12R-A24H-07	2012	11	7	A24H	B6	7	cancer	0.406	BRCA (Breast invasive carcinoma)
TCGA-A7-A425-01A-11R-A24H-07	2012	11	7	A24H	A7	7	cancer	0.423	BRCA (Breast invasive carcinoma)
TCGA-B6-A409-01A-11R-A24H-07	2012	11	7	A24H	B6	7	cancer	0.495	BRCA (Breast invasive carcinoma)
TCGA-BH-A42V-01A-11R-A24H-07	2012	11	7	A24H	BH	7	cancer	0.42	BRCA (Breast invasive carcinoma)
TCGA-AQ-A54O-01A-11R-A266-07	2013	1	30	A266	AQ	7	cancer	0.501	BRCA (Breast invasive carcinoma)
TCGA-A2-A4RY-01A-31R-A266-07	2013	1	30	A266	A2	7	cancer	0.426	BRCA (Breast invasive carcinoma)
TCGA-E9-A54X-01A-11R-A266-07	2013	1	30	A266	E9	7	cancer	0.682	BRCA (Breast invasive carcinoma)
TCGA-A7-A4SA-01A-11R-A266-07	2013	1	30	A266	A7	7	cancer	0.378	BRCA (Breast invasive carcinoma)
TCGA-A7-A4SC-01A-12R-A266-07	2013	1	30	A266	A7	7	cancer	0.434	BRCA (Breast invasive carcinoma)
TCGA-MS-A51U-01A-31R-A266-07	2013	1	30	A266	MS	7	cancer	0.431	BRCA (Breast invasive carcinoma)
TCGA-A2-A4S1-01A-21R-A266-07	2013	1	30	A266	A2	7	cancer	0.343	BRCA (Breast invasive carcinoma)
TCGA-D8-A4Z1-01A-21R-A266-07	2013	1	30	A266	D8	7	cancer	0.446	BRCA (Breast invasive carcinoma)
TCGA-A2-A4S3-01A-21R-A266-07	2013	1	30	A266	A2	7	cancer	0.454	BRCA (Breast invasive carcinoma)
TCGA-LL-A50Y-01A-11R-A266-07	2013	1	30	A266	LL	7	cancer	0.464	BRCA (Breast invasive carcinoma)
TCGA-AQ-A54N-01A-11R-A266-07	2013	1	30	A266	AQ	7	cancer	0.601	BRCA (Breast invasive carcinoma)
TCGA-A2-A4S0-01A-21R-A266-07	2013	1	30	A266	A2	7	cancer	0.558	BRCA (Breast invasive carcinoma)
TCGA-A7-A4SB-01A-21R-A266-07	2013	1	30	A266	A7	7	cancer	0.537	BRCA (Breast invasive carcinoma)
TCGA-A7-A4SD-01A-11R-A266-07	2013	1	30	A266	A7	7	cancer	0.403	BRCA (Breast invasive carcinoma)
TCGA-GM-A4E0-01A-12R-A266-07	2013	1	30	A266	GM	7	cancer	0.325	BRCA (Breast invasive carcinoma)
TCGA-A2-A4RX-01A-11R-A266-07	2013	1	30	A266	A2	7	cancer	0.407	BRCA (Breast invasive carcinoma)
TCGA-A2-A4RW-01A-21R-A266-07	2013	1	30	A266	A2	7	cancer	0.441	BRCA (Breast invasive carcinoma)
TCGA-A2-A4S2-01A-12R-A266-07	2013	1	30	A266	A2	7	cancer	0.401	BRCA (Breast invasive carcinoma)
TCGA-A7-A4SE-01A-11R-A266-07	2013	1	30	A266	A7	7	cancer	0.455	BRCA (Breast invasive carcinoma)
TCGA-A7-A4SF-01A-11R-A266-07	2013	1	30	A266	A7	7	cancer	0.5	BRCA (Breast invasive carcinoma)
TCGA-LQ-A4E4-01A-11R-A266-07	2013	1	30	A266	LQ	7	cancer	0.555	BRCA (Breast invasive carcinoma)
TCGA-AR-A5QM-01A-11R-A27Q-07	2013	3	25	A27Q	AR	7	cancer	0.402	BRCA (Breast invasive carcinoma)
TCGA-PE-A5DD-01A-12R-A27Q-07	2013	3	25	A27Q	PE	7	cancer	0.432	BRCA (Breast invasive carcinoma)
TCGA-BH-A5IZ-01A-11R-A27Q-07	2013	3	25	A27Q	BH	7	cancer	0.518	BRCA (Breast invasive carcinoma)
TCGA-OL-A5DA-01A-11R-A27Q-07	2013	3	25	A27Q	OL	7	cancer	0.497	BRCA (Breast invasive carcinoma)
TCGA-OL-A5D6-01A-21R-A27Q-07	2013	3	25	A27Q	OL	7	cancer	0.426	BRCA (Breast invasive carcinoma)
TCGA-OK-A5Q2-01A-11R-A27Q-07	2013	3	25	A27Q	OK	7	cancer	0.397	BRCA (Breast invasive carcinoma)
TCGA-E9-A5FL-01A-11R-A27Q-07	2013	3	25	A27Q	E9	7	cancer	0.471	BRCA (Breast invasive carcinoma)
TCGA-A7-A56D-01A-11R-A27Q-07	2013	3	25	A27Q	A7	7	cancer	0.429	BRCA (Breast invasive carcinoma)
TCGA-PE-A5DC-01A-12R-A27Q-07	2013	3	25	A27Q	PE	7	cancer	0.518	BRCA (Breast invasive carcinoma)
TCGA-BH-A5J0-01A-11R-A27Q-07	2013	3	25	A27Q	BH	7	cancer	0.351	BRCA (Breast invasive carcinoma)
TCGA-HN-A2OB-01A-21R-A27Q-07	2013	3	25	A27Q	HN	7	cancer	0.432	BRCA (Breast invasive carcinoma)
TCGA-PE-A5DE-01A-11R-A27Q-07	2013	3	25	A27Q	PE	7	cancer	0.335	BRCA (Breast invasive carcinoma)
TCGA-E9-A5FK-01A-11R-A27Q-07	2013	3	25	A27Q	E9	7	cancer	0.341	BRCA (Breast invasive carcinoma)
TCGA-OL-A5D7-01A-11R-A27Q-07	2013	3	25	A27Q	OL	7	cancer	0.438	BRCA (Breast invasive carcinoma)
TCGA-OL-A5D8-01A-11R-A27Q-07	2013	3	25	A27Q	OL	7	cancer	0.491	BRCA (Breast invasive carcinoma)
TCGA-OL-A5RY-01A-21R-A28M-07	2013	4	17	A28M	OL	7	cancer	0.307	BRCA (Breast invasive carcinoma)
TCGA-A7-A5ZV-01A-11R-A28M-07	2013	4	17	A28M	A7	7	cancer	0.51	BRCA (Breast invasive carcinoma)
TCGA-LL-A5YM-01A-11R-A28M-07	2013	4	17	A28M	LL	7	cancer	0.484	BRCA (Breast invasive carcinoma)
TCGA-GM-A5PV-01A-11R-A28M-07	2013	4	17	A28M	GM	7	cancer	0.514	BRCA (Breast invasive carcinoma)
TCGA-E9-A5UO-01A-11R-A28M-07	2013	4	17	A28M	E9	7	cancer	0.631	BRCA (Breast invasive carcinoma)
TCGA-AR-A5QP-01A-11R-A28M-07	2013	4	17	A28M	AR	7	cancer	0.462	BRCA (Breast invasive carcinoma)
TCGA-OL-A5S0-01A-11R-A28M-07	2013	4	17	A28M	OL	7	cancer	0.404	BRCA (Breast invasive carcinoma)
TCGA-LL-A5YN-01A-11R-A28M-07	2013	4	17	A28M	LL	7	cancer	0.374	BRCA (Breast invasive carcinoma)
TCGA-E9-A5UP-01A-11R-A28M-07	2013	4	17	A28M	E9	7	cancer	0.576	BRCA (Breast invasive carcinoma)
TCGA-OL-A5RV-01A-12R-A28M-07	2013	4	17	A28M	OL	7	cancer	0.516	BRCA (Breast invasive carcinoma)
TCGA-AC-A5XU-01A-11R-A28M-07	2013	4	17	A28M	AC	7	cancer	0.489	BRCA (Breast invasive carcinoma)
TCGA-OL-A5RW-01A-11R-A28M-07	2013	4	17	A28M	OL	7	cancer	0.506	BRCA (Breast invasive carcinoma)
TCGA-LL-A5YO-01A-21R-A28M-07	2013	4	17	A28M	LL	7	cancer	0.32	BRCA (Breast invasive carcinoma)
TCGA-OL-A5RX-01A-11R-A28M-07	2013	4	17	A28M	OL	7	cancer	0.466	BRCA (Breast invasive carcinoma)
TCGA-GM-A5PX-01A-12R-A28M-07	2013	4	17	A28M	GM	7	cancer	0.436	BRCA (Breast invasive carcinoma)
TCGA-OL-A5RU-01A-11R-A28M-07	2013	4	17	A28M	OL	7	cancer	0.399	BRCA (Breast invasive carcinoma)
TCGA-AR-A5QN-01A-12R-A28M-07	2013	4	17	A28M	AR	7	cancer	0.441	BRCA (Breast invasive carcinoma)
TCGA-AR-A5QQ-01A-11R-A28M-07	2013	4	17	A28M	AR	7	cancer	0.36	BRCA (Breast invasive carcinoma)
TCGA-AC-A5EH-01A-11R-A28M-07	2013	4	17	A28M	AC	7	cancer	0.412	BRCA (Breast invasive carcinoma)
TCGA-OL-A5RZ-01A-11R-A28M-07	2013	4	17	A28M	OL	7	cancer	0.558	BRCA (Breast invasive carcinoma)
TCGA-LL-A5YP-01A-21R-A28M-07	2013	4	17	A28M	LL	7	cancer	0.395	BRCA (Breast invasive carcinoma)
TCGA-OL-A66H-01A-11R-A29R-07	2013	5	8	A29R	OL	7	cancer	0.403	BRCA (Breast invasive carcinoma)
TCGA-E2-A56Z-01A-12R-A29R-07	2013	5	8	A29R	E2	7	cancer	0.535	BRCA (Breast invasive carcinoma)
TCGA-E2-A573-01A-11R-A29R-07	2013	5	8	A29R	E2	7	cancer	0.407	BRCA (Breast invasive carcinoma)
TCGA-OL-A66K-01A-11R-A29R-07	2013	5	8	A29R	OL	7	cancer	0.486	BRCA (Breast invasive carcinoma)
TCGA-E2-A570-01A-11R-A29R-07	2013	5	8	A29R	E2	7	cancer	0.481	BRCA (Breast invasive carcinoma)
TCGA-AC-A62X-01A-11R-A29R-07	2013	5	8	A29R	AC	7	cancer	0.584	BRCA (Breast invasive carcinoma)
TCGA-A7-A5ZW-01A-12R-A29R-07	2013	5	8	A29R	A7	7	cancer	0.403	BRCA (Breast invasive carcinoma)
TCGA-AC-A62Y-01A-11R-A29R-07	2013	5	8	A29R	AC	7	cancer	0.41	BRCA (Breast invasive carcinoma)
TCGA-LL-A5YL-01A-12R-A29R-07	2013	5	8	A29R	LL	7	cancer	0.43	BRCA (Breast invasive carcinoma)
TCGA-AC-A5XS-01A-11R-A29R-07	2013	5	8	A29R	AC	7	cancer	0.383	BRCA (Breast invasive carcinoma)
TCGA-OL-A66I-01A-21R-A29R-07	2013	5	8	A29R	OL	7	cancer	0.315	BRCA (Breast invasive carcinoma)
TCGA-OL-A66J-01A-11R-A29R-07	2013	5	8	A29R	OL	7	cancer	0.445	BRCA (Breast invasive carcinoma)
TCGA-E2-A574-01A-11R-A29R-07	2013	5	8	A29R	E2	7	cancer	0.632	BRCA (Breast invasive carcinoma)
TCGA-A7-A5ZX-01A-12R-A29R-07	2013	5	8	A29R	A7	7	cancer	0.483	BRCA (Breast invasive carcinoma)
TCGA-OL-A66P-01A-11R-A31O-07	2013	7	24	A31O	OL	7	cancer	0.312	BRCA (Breast invasive carcinoma)
TCGA-LL-A6FQ-01A-11R-A31O-07	2013	7	24	A31O	LL	7	cancer	0.486	BRCA (Breast invasive carcinoma)
TCGA-OL-A66O-01A-11R-A31O-07	2013	7	24	A31O	OL	7	cancer	0.551	BRCA (Breast invasive carcinoma)
TCGA-LL-A6FR-01A-12R-A31O-07	2013	7	24	A31O	LL	7	cancer	0.497	BRCA (Breast invasive carcinoma)
TCGA-OL-A66L-01A-12R-A31O-07	2013	7	24	A31O	OL	7	cancer	0.395	BRCA (Breast invasive carcinoma)
TCGA-E2-A576-01A-11R-A31O-07	2013	7	24	A31O	E2	7	cancer	0.511	BRCA (Breast invasive carcinoma)
TCGA-OL-A66N-01A-12R-A31O-07	2013	7	24	A31O	OL	7	cancer	0.419	BRCA (Breast invasive carcinoma)
TCGA-LD-A66U-01A-11R-A31O-07	2013	7	24	A31O	LD	7	cancer	0.403	BRCA (Breast invasive carcinoma)
TCGA-E2-A572-01A-13R-A31O-07	2013	7	24	A31O	E2	7	cancer	0.551	BRCA (Breast invasive carcinoma)
TCGA-LL-A6FP-01A-11R-A31O-07	2013	7	24	A31O	LL	7	cancer	0.603	BRCA (Breast invasive carcinoma)
TCGA-AC-A62V-01A-11R-A31O-07	2013	7	24	A31O	AC	7	cancer	0.491	BRCA (Breast invasive carcinoma)
TCGA-E9-A6HE-01A-11R-A31O-07	2013	7	24	A31O	E9	7	cancer	0.43	BRCA (Breast invasive carcinoma)
TCGA-AC-A6IX-06A-11R-A32P-07	2013	9	25	A32P	AC	7	cancer	0.394	BRCA (Breast invasive carcinoma)
TCGA-AC-A6IX-01A-12R-A32P-07	2013	9	25	A32P	AC	7	cancer	0.393	BRCA (Breast invasive carcinoma)
TCGA-LL-A740-01A-21R-A32P-07	2013	9	25	A32P	LL	7	cancer	0.415	BRCA (Breast invasive carcinoma)
TCGA-S3-A6ZH-01A-22R-A32P-07	2013	9	25	A32P	S3	7	cancer	0.521	BRCA (Breast invasive carcinoma)
TCGA-D8-A73X-01A-11R-A32P-07	2013	9	25	A32P	D8	7	cancer	0.47	BRCA (Breast invasive carcinoma)
TCGA-EW-A6SB-01A-12R-A32P-07	2013	9	25	A32P	EW	7	cancer	0.417	BRCA (Breast invasive carcinoma)
TCGA-EW-A6SA-01A-21R-A32P-07	2013	9	25	A32P	EW	7	cancer	0.617	BRCA (Breast invasive carcinoma)
TCGA-BH-A6R9-01A-21R-A32P-07	2013	9	25	A32P	BH	7	cancer	0.293	BRCA (Breast invasive carcinoma)
TCGA-LL-A73Z-01A-11R-A32P-07	2013	9	25	A32P	LL	7	cancer	0.385	BRCA (Breast invasive carcinoma)
TCGA-EW-A6SC-01A-12R-A32P-07	2013	9	25	A32P	EW	7	cancer	0.415	BRCA (Breast invasive carcinoma)
TCGA-S3-A6ZF-01A-32R-A32P-07	2013	9	25	A32P	S3	7	cancer	0.447	BRCA (Breast invasive carcinoma)
TCGA-S3-A6ZG-01A-22R-A32P-07	2013	9	25	A32P	S3	7	cancer	0.475	BRCA (Breast invasive carcinoma)
TCGA-V7-A7HQ-01A-11R-A33J-07	2013	10	16	A33J	V7	7	cancer	0.495	BRCA (Breast invasive carcinoma)
TCGA-EW-A6SD-01A-12R-A33J-07	2013	10	16	A33J	EW	7	cancer	0.417	BRCA (Breast invasive carcinoma)
TCGA-LD-A74U-01A-13R-A33J-07	2013	10	16	A33J	LD	7	cancer	0.394	BRCA (Breast invasive carcinoma)
TCGA-A7-A6VW-01A-21R-A33J-07	2013	10	16	A33J	A7	7	cancer	0.473	BRCA (Breast invasive carcinoma)
TCGA-OL-A6VO-01A-12R-A33J-07	2013	10	16	A33J	OL	7	cancer	0.507	BRCA (Breast invasive carcinoma)
TCGA-AC-A6IV-01A-12R-A33J-07	2013	10	16	A33J	AC	7	cancer	0.316	BRCA (Breast invasive carcinoma)
TCGA-BH-A6R8-01A-21R-A33J-07	2013	10	16	A33J	BH	7	cancer	0.466	BRCA (Breast invasive carcinoma)
TCGA-A7-A6VV-01A-22R-A33J-07	2013	10	16	A33J	A7	7	cancer	0.404	BRCA (Breast invasive carcinoma)
TCGA-EW-A6S9-01A-22R-A33J-07	2013	10	16	A33J	EW	7	cancer	0.473	BRCA (Breast invasive carcinoma)
TCGA-A7-A6VX-01A-12R-A33J-07	2013	10	16	A33J	A7	7	cancer	0.473	BRCA (Breast invasive carcinoma)
TCGA-A7-A6VY-01A-12R-A33J-07	2013	10	16	A33J	A7	7	cancer	0.401	BRCA (Breast invasive carcinoma)
TCGA-OL-A6VR-01A-32R-A33J-07	2013	10	16	A33J	OL	7	cancer	0.589	BRCA (Breast invasive carcinoma)
TCGA-AC-A6NO-01A-12R-A33J-07	2013	10	16	A33J	AC	7	cancer	0.532	BRCA (Breast invasive carcinoma)
TCGA-AC-A6IW-01A-12R-A33J-07	2013	10	16	A33J	AC	7	cancer	0.395	BRCA (Breast invasive carcinoma)
TCGA-LL-A73Y-01A-11R-A33J-07	2013	10	16	A33J	LL	7	cancer	0.409	BRCA (Breast invasive carcinoma)
TCGA-D8-A73U-01A-11R-A33J-07	2013	10	16	A33J	D8	7	cancer	0.267	BRCA (Breast invasive carcinoma)
TCGA-BH-A8FZ-01A-11R-A352-07	2013	12	18	A352	BH	7	cancer	0.348	BRCA (Breast invasive carcinoma)
TCGA-AC-A7VC-01A-11R-A352-07	2013	12	18	A352	AC	7	cancer	0.438	BRCA (Breast invasive carcinoma)
TCGA-AC-A7VB-01A-11R-A352-07	2013	12	18	A352	AC	7	cancer	0.614	BRCA (Breast invasive carcinoma)
TCGA-AQ-A7U7-01A-22R-A352-07	2013	12	18	A352	AQ	7	cancer	0.284	BRCA (Breast invasive carcinoma)
TCGA-D8-A73W-01A-22R-A352-07	2013	12	18	A352	D8	7	cancer	0.403	BRCA (Breast invasive carcinoma)
TCGA-LL-A7T0-01A-31R-A352-07	2013	12	18	A352	LL	7	cancer	0.475	BRCA (Breast invasive carcinoma)
TCGA-LD-A7W6-01A-81R-A352-07	2013	12	18	A352	LD	7	cancer	0.476	BRCA (Breast invasive carcinoma)
TCGA-LL-A7SZ-01A-32R-A352-07	2013	12	18	A352	LL	7	cancer	0.379	BRCA (Breast invasive carcinoma)
TCGA-BH-A8G0-01A-11R-A352-07	2013	12	18	A352	BH	7	cancer	0.345	BRCA (Breast invasive carcinoma)
TCGA-W8-A86G-01A-21R-A36F-07	2014	1	29	A36F	W8	7	cancer	0.541	BRCA (Breast invasive carcinoma)
TCGA-LL-A8F5-01A-11R-A36F-07	2014	1	29	A36F	LL	7	cancer	0.449	BRCA (Breast invasive carcinoma)
TCGA-PL-A8LZ-01A-31R-A36F-07	2014	1	29	A36F	PL	7	cancer	0.333	BRCA (Breast invasive carcinoma)
TCGA-C8-A8HP-01A-11R-A36F-07	2014	1	29	A36F	C8	7	cancer	0.392	BRCA (Breast invasive carcinoma)
TCGA-XX-A89A-01A-11R-A36F-07	2014	1	29	A36F	XX	7	cancer	0.324	BRCA (Breast invasive carcinoma)
TCGA-XX-A899-01A-11R-A36F-07	2014	1	29	A36F	XX	7	cancer	0.337	BRCA (Breast invasive carcinoma)
TCGA-AC-A8OP-01A-11R-A36F-07	2014	1	29	A36F	AC	7	cancer	0.46	BRCA (Breast invasive carcinoma)
TCGA-BH-A8FY-01A-11R-A36F-07	2014	1	29	A36F	BH	7	cancer	0.548	BRCA (Breast invasive carcinoma)
TCGA-C8-A8HR-01A-11R-A36F-07	2014	1	29	A36F	C8	7	cancer	0.352	BRCA (Breast invasive carcinoma)
TCGA-C8-A8HQ-01A-11R-A36F-07	2014	1	29	A36F	C8	7	cancer	0.395	BRCA (Breast invasive carcinoma)
TCGA-S3-AA14-01A-11R-A41B-07	2014	5	28	A41B	S3	7	cancer	0.475	BRCA (Breast invasive carcinoma)
TCGA-WT-AB44-01A-11R-A41B-07	2014	5	28	A41B	WT	7	cancer	0.464	BRCA (Breast invasive carcinoma)
TCGA-S3-AA12-01A-11R-A41B-07	2014	5	28	A41B	S3	7	cancer	0.552	BRCA (Breast invasive carcinoma)
TCGA-UL-AAZ6-01A-11R-A41B-07	2014	5	28	A41B	UL	7	cancer	0.557	BRCA (Breast invasive carcinoma)
TCGA-S3-AA0Z-01A-11R-A41B-07	2014	5	28	A41B	S3	7	cancer	0.459	BRCA (Breast invasive carcinoma)
TCGA-Z7-A8R5-01A-42R-A41B-07	2014	5	28	A41B	Z7	7	cancer	0.396	BRCA (Breast invasive carcinoma)
TCGA-AC-A8OQ-01A-11R-A41B-07	2014	5	28	A41B	AC	7	cancer	0.379	BRCA (Breast invasive carcinoma)
TCGA-OL-A6VQ-01A-12R-A41B-07	2014	5	28	A41B	OL	7	cancer	0.423	BRCA (Breast invasive carcinoma)
TCGA-AC-A8OR-01A-21R-A41B-07	2014	5	28	A41B	AC	7	cancer	0.557	BRCA (Breast invasive carcinoma)
TCGA-E2-A9RU-01A-11R-A41B-07	2014	5	28	A41B	E2	7	cancer	0.478	BRCA (Breast invasive carcinoma)
TCGA-3C-AALK-01A-11R-A41B-07	2014	5	28	A41B	3C	7	cancer	0.432	BRCA (Breast invasive carcinoma)
TCGA-Z7-A8R6-01A-11R-A41B-07	2014	5	28	A41B	Z7	7	cancer	0.507	BRCA (Breast invasive carcinoma)
TCGA-3C-AAAU-01A-11R-A41B-07	2014	5	28	A41B	3C	7	cancer	0.578	BRCA (Breast invasive carcinoma)
TCGA-5L-AAT1-01A-12R-A41B-07	2014	5	28	A41B	5L	7	cancer	0.35	BRCA (Breast invasive carcinoma)
TCGA-OL-A97C-01A-32R-A41B-07	2014	5	28	A41B	OL	7	cancer	0.45	BRCA (Breast invasive carcinoma)
TCGA-WT-AB41-01A-11R-A41B-07	2014	5	28	A41B	WT	7	cancer	0.384	BRCA (Breast invasive carcinoma)
TCGA-LL-A9Q3-01A-11R-A41B-07	2014	5	28	A41B	LL	7	cancer	0.444	BRCA (Breast invasive carcinoma)
TCGA-BH-AB28-01A-31R-A41B-07	2014	5	28	A41B	BH	7	cancer	0.428	BRCA (Breast invasive carcinoma)
TCGA-3C-AALI-01A-11R-A41B-07	2014	5	28	A41B	3C	7	cancer	0.435	BRCA (Breast invasive carcinoma)
TCGA-S3-AA15-01A-11R-A41B-07	2014	5	28	A41B	S3	7	cancer	0.3	BRCA (Breast invasive carcinoma)
TCGA-S3-AA10-01A-21R-A41B-07	2014	5	28	A41B	S3	7	cancer	0.366	BRCA (Breast invasive carcinoma)
TCGA-4H-AAAK-01A-12R-A41B-07	2014	5	28	A41B	4H	7	cancer	0.426	BRCA (Breast invasive carcinoma)
TCGA-UU-A93S-01A-21R-A41B-07	2014	5	28	A41B	UU	7	cancer	0.533	BRCA (Breast invasive carcinoma)
TCGA-S3-AA11-01A-31R-A41B-07	2014	5	28	A41B	S3	7	cancer	0.568	BRCA (Breast invasive carcinoma)
TCGA-S3-AA17-01A-11R-A41B-07	2014	5	28	A41B	S3	7	cancer	0.349	BRCA (Breast invasive carcinoma)
TCGA-AC-A8OS-01A-12R-A41B-07	2014	5	28	A41B	AC	7	cancer	0.39	BRCA (Breast invasive carcinoma)
TCGA-AC-A4ZE-01A-11R-A41B-07	2014	5	28	A41B	AC	7	cancer	0.519	BRCA (Breast invasive carcinoma)
TCGA-LD-A9QF-01A-32R-A41B-07	2014	5	28	A41B	LD	7	cancer	0.285	BRCA (Breast invasive carcinoma)
TCGA-5L-AAT0-01A-12R-A41B-07	2014	5	28	A41B	5L	7	cancer	0.389	BRCA (Breast invasive carcinoma)
TCGA-3C-AALJ-01A-31R-A41B-07	2014	5	28	A41B	3C	7	cancer	0.424	BRCA (Breast invasive carcinoma)
TCGA-5T-A9QA-01A-11R-A41B-07	2014	5	28	A41B	5T	7	cancer	0.612	BRCA (Breast invasive carcinoma)
TCGA-BH-A0H9-11A-22R-A466-07	2014	12	9	A466	BH	7	normal	0.419	BRCA (Breast invasive carcinoma)
TCGA-DS-A0VM-01A-11R-A10U-07	2011	1	12	A10U	DS	7	cancer	0.507	CESC (Cervical squamous cell carcinoma and endocervical adenocarcinoma)
TCGA-DS-A0VN-01A-21R-A10U-07	2011	1	12	A10U	DS	7	cancer	0.403	CESC (Cervical squamous cell carcinoma and endocervical adenocarcinoma)
TCGA-BI-A0VR-01A-11R-A10U-07	2011	1	12	A10U	BI	7	cancer	0.449	CESC (Cervical squamous cell carcinoma and endocervical adenocarcinoma)
TCGA-DS-A0VL-01A-21R-A10U-07	2011	1	12	A10U	DS	7	cancer	0.522	CESC (Cervical squamous cell carcinoma and endocervical adenocarcinoma)
TCGA-DR-A0ZM-01A-12R-A10U-07	2011	1	12	A10U	DR	7	cancer	0.436	CESC (Cervical squamous cell carcinoma and endocervical adenocarcinoma)
TCGA-DR-A0ZL-01A-11R-A10U-07	2011	1	12	A10U	DR	7	cancer	0.603	CESC (Cervical squamous cell carcinoma and endocervical adenocarcinoma)
TCGA-BI-A0VS-01A-11R-A10U-07	2011	1	12	A10U	BI	7	cancer	0.488	CESC (Cervical squamous cell carcinoma and endocervical adenocarcinoma)
TCGA-DS-A0VK-01A-21R-A10U-07	2011	1	12	A10U	DS	7	cancer	0.556	CESC (Cervical squamous cell carcinoma and endocervical adenocarcinoma)
TCGA-C5-A1MF-01A-11R-A13Y-07	2011	3	30	A13Y	C5	7	cancer	0.488	CESC (Cervical squamous cell carcinoma and endocervical adenocarcinoma)
TCGA-C5-A1BJ-01A-11R-A13Y-07	2011	3	30	A13Y	C5	7	cancer	0.465	CESC (Cervical squamous cell carcinoma and endocervical adenocarcinoma)
TCGA-C5-A1BF-01B-11R-A13Y-07	2011	3	30	A13Y	C5	7	cancer	0.47	CESC (Cervical squamous cell carcinoma and endocervical adenocarcinoma)
TCGA-C5-A1BK-01B-11R-A13Y-07	2011	3	30	A13Y	C5	7	cancer	0.418	CESC (Cervical squamous cell carcinoma and endocervical adenocarcinoma)
TCGA-C5-A1M9-01A-11R-A13Y-07	2011	3	30	A13Y	C5	7	cancer	0.581	CESC (Cervical squamous cell carcinoma and endocervical adenocarcinoma)
TCGA-C5-A1BL-01A-11R-A13Y-07	2011	3	30	A13Y	C5	7	cancer	0.509	CESC (Cervical squamous cell carcinoma and endocervical adenocarcinoma)
TCGA-C5-A1M7-01A-11R-A13Y-07	2011	3	30	A13Y	C5	7	cancer	0.493	CESC (Cervical squamous cell carcinoma and endocervical adenocarcinoma)
TCGA-C5-A1ME-01A-11R-A13Y-07	2011	3	30	A13Y	C5	7	cancer	0.526	CESC (Cervical squamous cell carcinoma and endocervical adenocarcinoma)
TCGA-C5-A1BE-01B-11R-A13Y-07	2011	3	30	A13Y	C5	7	cancer	0.538	CESC (Cervical squamous cell carcinoma and endocervical adenocarcinoma)
TCGA-EX-A1H5-01A-31R-A13Y-07	2011	3	30	A13Y	EX	7	cancer	0.581	CESC (Cervical squamous cell carcinoma and endocervical adenocarcinoma)
TCGA-C5-A1BM-01A-11R-A13Y-07	2011	3	30	A13Y	C5	7	cancer	0.435	CESC (Cervical squamous cell carcinoma and endocervical adenocarcinoma)
TCGA-C5-A1M6-01A-11R-A13Y-07	2011	3	30	A13Y	C5	7	cancer	0.643	CESC (Cervical squamous cell carcinoma and endocervical adenocarcinoma)
TCGA-C5-A1M8-01A-21R-A13Y-07	2011	3	30	A13Y	C5	7	cancer	0.593	CESC (Cervical squamous cell carcinoma and endocervical adenocarcinoma)
TCGA-C5-A1BI-01B-11R-A13Y-07	2011	3	30	A13Y	C5	7	cancer	0.433	CESC (Cervical squamous cell carcinoma and endocervical adenocarcinoma)
TCGA-C5-A1M5-01A-11R-A13Y-07	2011	3	30	A13Y	C5	7	cancer	0.487	CESC (Cervical squamous cell carcinoma and endocervical adenocarcinoma)
TCGA-C5-A0TN-01A-21R-A14Y-07	2011	5	3	A14Y	C5	7	cancer	0.553	CESC (Cervical squamous cell carcinoma and endocervical adenocarcinoma)
TCGA-C5-A1MH-01A-11R-A14Y-07	2011	5	3	A14Y	C5	7	cancer	0.411	CESC (Cervical squamous cell carcinoma and endocervical adenocarcinoma)
TCGA-DS-A1O9-01A-11R-A14Y-07	2011	5	3	A14Y	DS	7	cancer	0.422	CESC (Cervical squamous cell carcinoma and endocervical adenocarcinoma)
TCGA-C5-A1MQ-01A-11R-A14Y-07	2011	5	3	A14Y	C5	7	cancer	0.408	CESC (Cervical squamous cell carcinoma and endocervical adenocarcinoma)
TCGA-DS-A1OA-01A-11R-A14Y-07	2011	5	3	A14Y	DS	7	cancer	0.462	CESC (Cervical squamous cell carcinoma and endocervical adenocarcinoma)
TCGA-DS-A1OC-01A-11R-A14Y-07	2011	5	3	A14Y	DS	7	cancer	0.512	CESC (Cervical squamous cell carcinoma and endocervical adenocarcinoma)
TCGA-C5-A1MK-01A-11R-A14Y-07	2011	5	3	A14Y	C5	7	cancer	0.473	CESC (Cervical squamous cell carcinoma and endocervical adenocarcinoma)
TCGA-C5-A1MN-01A-11R-A14Y-07	2011	5	3	A14Y	C5	7	cancer	0.587	CESC (Cervical squamous cell carcinoma and endocervical adenocarcinoma)
TCGA-DS-A1OD-01A-11R-A14Y-07	2011	5	3	A14Y	DS	7	cancer	0.398	CESC (Cervical squamous cell carcinoma and endocervical adenocarcinoma)
TCGA-C5-A1MP-01A-11R-A14Y-07	2011	5	3	A14Y	C5	7	cancer	0.392	CESC (Cervical squamous cell carcinoma and endocervical adenocarcinoma)
TCGA-EA-A1QT-01A-11R-A14Y-07	2011	5	3	A14Y	EA	7	cancer	0.556	CESC (Cervical squamous cell carcinoma and endocervical adenocarcinoma)
TCGA-C5-A1BN-01B-11R-A14Y-07	2011	5	3	A14Y	C5	7	cancer	0.632	CESC (Cervical squamous cell carcinoma and endocervical adenocarcinoma)
TCGA-BI-A20A-01A-11R-A14Y-07	2011	5	3	A14Y	BI	7	cancer	0.462	CESC (Cervical squamous cell carcinoma and endocervical adenocarcinoma)
TCGA-C5-A1MJ-01A-11R-A14Y-07	2011	5	3	A14Y	C5	7	cancer	0.474	CESC (Cervical squamous cell carcinoma and endocervical adenocarcinoma)
TCGA-C5-A1MI-01A-11R-A14Y-07	2011	5	3	A14Y	C5	7	cancer	0.516	CESC (Cervical squamous cell carcinoma and endocervical adenocarcinoma)
TCGA-DS-A1OB-01A-11R-A14Y-07	2011	5	3	A14Y	DS	7	cancer	0.521	CESC (Cervical squamous cell carcinoma and endocervical adenocarcinoma)
TCGA-C5-A1ML-01A-11R-A14Y-07	2011	5	3	A14Y	C5	7	cancer	0.538	CESC (Cervical squamous cell carcinoma and endocervical adenocarcinoma)
TCGA-FU-A23L-01A-11R-A16R-07	2011	6	21	A16R	FU	7	cancer	0.484	CESC (Cervical squamous cell carcinoma and endocervical adenocarcinoma)
TCGA-FU-A23K-01A-11R-A16R-07	2011	6	21	A16R	FU	7	cancer	0.458	CESC (Cervical squamous cell carcinoma and endocervical adenocarcinoma)
TCGA-EK-A2H0-01A-11R-A180-07	2011	8	31	A180	EK	7	cancer	0.589	CESC (Cervical squamous cell carcinoma and endocervical adenocarcinoma)
TCGA-DG-A2KM-01A-11R-A180-07	2011	8	31	A180	DG	7	cancer	0.305	CESC (Cervical squamous cell carcinoma and endocervical adenocarcinoma)
TCGA-DG-A2KL-01A-11R-A180-07	2011	8	31	A180	DG	7	cancer	0.432	CESC (Cervical squamous cell carcinoma and endocervical adenocarcinoma)
TCGA-EK-A2IR-01A-11R-A180-07	2011	8	31	A180	EK	7	cancer	0.657	CESC (Cervical squamous cell carcinoma and endocervical adenocarcinoma)
TCGA-DG-A2KK-01A-11R-A180-07	2011	8	31	A180	DG	7	cancer	0.551	CESC (Cervical squamous cell carcinoma and endocervical adenocarcinoma)
TCGA-EK-A2H1-01A-11R-A180-07	2011	8	31	A180	EK	7	cancer	0.444	CESC (Cervical squamous cell carcinoma and endocervical adenocarcinoma)
TCGA-EK-A2GZ-01A-11R-A180-07	2011	8	31	A180	EK	7	cancer	0.56	CESC (Cervical squamous cell carcinoma and endocervical adenocarcinoma)
TCGA-EK-A2IP-01A-11R-A180-07	2011	8	31	A180	EK	7	cancer	0.581	CESC (Cervical squamous cell carcinoma and endocervical adenocarcinoma)
TCGA-EK-A2PI-01A-11R-A18M-07	2011	10	4	A18M	EK	7	cancer	0.591	CESC (Cervical squamous cell carcinoma and endocervical adenocarcinoma)
TCGA-EK-A2RK-01A-11R-A18M-07	2011	10	4	A18M	EK	7	cancer	0.518	CESC (Cervical squamous cell carcinoma and endocervical adenocarcinoma)
TCGA-EK-A2RL-01A-11R-A18M-07	2011	10	4	A18M	EK	7	cancer	0.61	CESC (Cervical squamous cell carcinoma and endocervical adenocarcinoma)
TCGA-EK-A2RM-01A-21R-A18M-07	2011	10	4	A18M	EK	7	cancer	0.541	CESC (Cervical squamous cell carcinoma and endocervical adenocarcinoma)
TCGA-EK-A2RB-01A-11R-A18M-07	2011	10	4	A18M	EK	7	cancer	0.577	CESC (Cervical squamous cell carcinoma and endocervical adenocarcinoma)
TCGA-C5-A2LX-01A-11R-A18M-07	2011	10	4	A18M	C5	7	cancer	0.417	CESC (Cervical squamous cell carcinoma and endocervical adenocarcinoma)
TCGA-EK-A2R8-01A-21R-A18M-07	2011	10	4	A18M	EK	7	cancer	0.544	CESC (Cervical squamous cell carcinoma and endocervical adenocarcinoma)
TCGA-C5-A2LT-01A-11R-A18M-07	2011	10	4	A18M	C5	7	cancer	0.462	CESC (Cervical squamous cell carcinoma and endocervical adenocarcinoma)
TCGA-FU-A2QG-01A-11R-A18M-07	2011	10	4	A18M	FU	7	cancer	0.591	CESC (Cervical squamous cell carcinoma and endocervical adenocarcinoma)
TCGA-EK-A2RJ-01A-11R-A18M-07	2011	10	4	A18M	EK	7	cancer	0.474	CESC (Cervical squamous cell carcinoma and endocervical adenocarcinoma)
TCGA-C5-A2M2-01A-21R-A18M-07	2011	10	4	A18M	C5	7	cancer	0.632	CESC (Cervical squamous cell carcinoma and endocervical adenocarcinoma)
TCGA-C5-A2LY-01A-31R-A18M-07	2011	10	4	A18M	C5	7	cancer	0.441	CESC (Cervical squamous cell carcinoma and endocervical adenocarcinoma)
TCGA-EK-A2PG-01A-11R-A18M-07	2011	10	4	A18M	EK	7	cancer	0.631	CESC (Cervical squamous cell carcinoma and endocervical adenocarcinoma)
TCGA-EK-A2R7-01A-11R-A18M-07	2011	10	4	A18M	EK	7	cancer	0.506	CESC (Cervical squamous cell carcinoma and endocervical adenocarcinoma)
TCGA-C5-A2LV-01A-11R-A18M-07	2011	10	4	A18M	C5	7	cancer	0.475	CESC (Cervical squamous cell carcinoma and endocervical adenocarcinoma)
TCGA-EK-A2PL-01A-11R-A18M-07	2011	10	4	A18M	EK	7	cancer	0.588	CESC (Cervical squamous cell carcinoma and endocervical adenocarcinoma)
TCGA-EK-A2R9-01A-11R-A18M-07	2011	10	4	A18M	EK	7	cancer	0.448	CESC (Cervical squamous cell carcinoma and endocervical adenocarcinoma)
TCGA-EK-A2RE-01A-11R-A18M-07	2011	10	4	A18M	EK	7	cancer	0.616	CESC (Cervical squamous cell carcinoma and endocervical adenocarcinoma)
TCGA-EK-A2RC-01A-11R-A18M-07	2011	10	4	A18M	EK	7	cancer	0.454	CESC (Cervical squamous cell carcinoma and endocervical adenocarcinoma)
TCGA-C5-A2M1-01A-11R-A18M-07	2011	10	4	A18M	C5	7	cancer	0.506	CESC (Cervical squamous cell carcinoma and endocervical adenocarcinoma)
TCGA-EK-A2RO-01A-11R-A18M-07	2011	10	4	A18M	EK	7	cancer	0.516	CESC (Cervical squamous cell carcinoma and endocervical adenocarcinoma)
TCGA-EK-A2PM-01A-11R-A18M-07	2011	10	4	A18M	EK	7	cancer	0.66	CESC (Cervical squamous cell carcinoma and endocervical adenocarcinoma)
TCGA-EK-A2RA-01A-11R-A18M-07	2011	10	4	A18M	EK	7	cancer	0.502	CESC (Cervical squamous cell carcinoma and endocervical adenocarcinoma)
TCGA-EK-A2PK-01A-11R-A18M-07	2011	10	4	A18M	EK	7	cancer	0.422	CESC (Cervical squamous cell carcinoma and endocervical adenocarcinoma)
TCGA-IR-A3LK-01A-12R-A213-07	2012	1	24	A213	IR	7	cancer	0.536	CESC (Cervical squamous cell carcinoma and endocervical adenocarcinoma)
TCGA-EA-A3HS-01A-11R-A213-07	2012	1	24	A213	EA	7	cancer	0.522	CESC (Cervical squamous cell carcinoma and endocervical adenocarcinoma)
TCGA-HG-A2PA-01A-11R-A213-07	2012	1	24	A213	HG	7	cancer	0.498	CESC (Cervical squamous cell carcinoma and endocervical adenocarcinoma)
TCGA-C5-A3HL-01A-11R-A213-07	2012	1	24	A213	C5	7	cancer	0.568	CESC (Cervical squamous cell carcinoma and endocervical adenocarcinoma)
TCGA-EK-A3GN-01A-11R-A213-07	2012	1	24	A213	EK	7	cancer	0.66	CESC (Cervical squamous cell carcinoma and endocervical adenocarcinoma)
TCGA-EA-A3HU-01A-11R-A213-07	2012	1	24	A213	EA	7	cancer	0.419	CESC (Cervical squamous cell carcinoma and endocervical adenocarcinoma)
TCGA-C5-A3HF-01A-11R-A213-07	2012	1	24	A213	C5	7	cancer	0.513	CESC (Cervical squamous cell carcinoma and endocervical adenocarcinoma)
TCGA-FU-A3HZ-01A-11R-A213-07	2012	1	24	A213	FU	7	cancer	0.561	CESC (Cervical squamous cell carcinoma and endocervical adenocarcinoma)
TCGA-EA-A3HR-01A-11R-A213-07	2012	1	24	A213	EA	7	cancer	0.552	CESC (Cervical squamous cell carcinoma and endocervical adenocarcinoma)
TCGA-IR-A3LC-01A-11R-A213-07	2012	1	24	A213	IR	7	cancer	0.536	CESC (Cervical squamous cell carcinoma and endocervical adenocarcinoma)
TCGA-EA-A3HQ-01A-11R-A213-07	2012	1	24	A213	EA	7	cancer	0.455	CESC (Cervical squamous cell carcinoma and endocervical adenocarcinoma)
TCGA-IR-A3LH-01A-21R-A213-07	2012	1	24	A213	IR	7	cancer	0.341	CESC (Cervical squamous cell carcinoma and endocervical adenocarcinoma)
TCGA-EK-A2RN-01A-12R-A213-07	2012	1	24	A213	EK	7	cancer	0.498	CESC (Cervical squamous cell carcinoma and endocervical adenocarcinoma)
TCGA-C5-A1BQ-01C-11R-A213-07	2012	1	24	A213	C5	7	cancer	0.489	CESC (Cervical squamous cell carcinoma and endocervical adenocarcinoma)
TCGA-C5-A3HD-01B-11R-A213-07	2012	1	24	A213	C5	7	cancer	0.649	CESC (Cervical squamous cell carcinoma and endocervical adenocarcinoma)
TCGA-EK-A3GJ-01A-21R-A213-07	2012	1	24	A213	EK	7	cancer	0.493	CESC (Cervical squamous cell carcinoma and endocervical adenocarcinoma)
TCGA-IR-A3LL-01A-11R-A213-07	2012	1	24	A213	IR	7	cancer	0.436	CESC (Cervical squamous cell carcinoma and endocervical adenocarcinoma)
TCGA-C5-A2LZ-01A-11R-A213-07	2012	1	24	A213	C5	7	cancer	0.544	CESC (Cervical squamous cell carcinoma and endocervical adenocarcinoma)
TCGA-EK-A3GK-01A-11R-A213-07	2012	1	24	A213	EK	7	cancer	0.599	CESC (Cervical squamous cell carcinoma and endocervical adenocarcinoma)
TCGA-FU-A3EO-11A-13R-A213-07	2012	1	24	A213	FU	7	normal	0.508	CESC (Cervical squamous cell carcinoma and endocervical adenocarcinoma)
TCGA-FU-A3EO-01A-11R-A213-07	2012	1	24	A213	FU	7	cancer	0.525	CESC (Cervical squamous cell carcinoma and endocervical adenocarcinoma)
TCGA-IR-A3L7-01A-21R-A213-07	2012	1	24	A213	IR	7	cancer	0.614	CESC (Cervical squamous cell carcinoma and endocervical adenocarcinoma)
TCGA-EK-A3GM-01A-11R-A213-07	2012	1	24	A213	EK	7	cancer	0.638	CESC (Cervical squamous cell carcinoma and endocervical adenocarcinoma)
TCGA-DS-A3LQ-01A-21R-A21T-07	2012	3	28	A21T	DS	7	cancer	0.482	CESC (Cervical squamous cell carcinoma and endocervical adenocarcinoma)
TCGA-HM-A3JJ-01A-21R-A21T-07	2012	3	28	A21T	HM	7	cancer	0.451	CESC (Cervical squamous cell carcinoma and endocervical adenocarcinoma)
TCGA-HM-A3JJ-11A-12R-A21T-07	2012	3	28	A21T	HM	7	normal	0.421	CESC (Cervical squamous cell carcinoma and endocervical adenocarcinoma)
TCGA-FU-A3NI-01A-11R-A21T-07	2012	3	28	A21T	FU	7	cancer	0.51	CESC (Cervical squamous cell carcinoma and endocervical adenocarcinoma)
TCGA-FU-A3HY-01A-11R-A21T-07	2012	3	28	A21T	FU	7	cancer	0.613	CESC (Cervical squamous cell carcinoma and endocervical adenocarcinoma)
TCGA-JX-A3Q8-01A-11R-A21T-07	2012	3	28	A21T	JX	7	cancer	0.534	CESC (Cervical squamous cell carcinoma and endocervical adenocarcinoma)
TCGA-EA-A3QE-01A-21R-A21T-07	2012	3	28	A21T	EA	7	cancer	0.426	CESC (Cervical squamous cell carcinoma and endocervical adenocarcinoma)
TCGA-EA-A3HT-01A-61R-A21T-07	2012	3	28	A21T	EA	7	cancer	0.455	CESC (Cervical squamous cell carcinoma and endocervical adenocarcinoma)
TCGA-C5-A3HE-01A-21R-A22U-07	2012	6	27	A22U	C5	7	cancer	0.464	CESC (Cervical squamous cell carcinoma and endocervical adenocarcinoma)
TCGA-DG-A2KH-01A-21R-A22U-07	2012	6	27	A22U	DG	7	cancer	0.668	CESC (Cervical squamous cell carcinoma and endocervical adenocarcinoma)
TCGA-FU-A3YQ-01A-11R-A22U-07	2012	6	27	A22U	FU	7	cancer	0.41	CESC (Cervical squamous cell carcinoma and endocervical adenocarcinoma)
TCGA-IR-A3LA-01A-11R-A22U-07	2012	6	27	A22U	IR	7	cancer	0.546	CESC (Cervical squamous cell carcinoma and endocervical adenocarcinoma)
TCGA-FU-A3TX-01A-11R-A22U-07	2012	6	27	A22U	FU	7	cancer	0.526	CESC (Cervical squamous cell carcinoma and endocervical adenocarcinoma)
TCGA-EX-A1H6-01B-11R-A22U-07	2012	6	27	A22U	EX	7	cancer	0.579	CESC (Cervical squamous cell carcinoma and endocervical adenocarcinoma)
TCGA-EA-A3QD-01A-32R-A22U-07	2012	6	27	A22U	EA	7	cancer	0.356	CESC (Cervical squamous cell carcinoma and endocervical adenocarcinoma)
TCGA-C5-A2LS-01A-22R-A22U-07	2012	6	27	A22U	C5	7	cancer	0.662	CESC (Cervical squamous cell carcinoma and endocervical adenocarcinoma)
TCGA-IR-A3LF-01A-21R-A22U-07	2012	6	27	A22U	IR	7	cancer	0.54	CESC (Cervical squamous cell carcinoma and endocervical adenocarcinoma)
TCGA-EA-A1QS-01A-61R-A22U-07	2012	6	27	A22U	EA	7	cancer	0.431	CESC (Cervical squamous cell carcinoma and endocervical adenocarcinoma)
TCGA-FU-A3TQ-01A-11R-A22U-07	2012	6	27	A22U	FU	7	cancer	0.501	CESC (Cervical squamous cell carcinoma and endocervical adenocarcinoma)
TCGA-FU-A3WB-01A-11R-A22U-07	2012	6	27	A22U	FU	7	cancer	0.595	CESC (Cervical squamous cell carcinoma and endocervical adenocarcinoma)
TCGA-LP-A4AW-01A-11R-A24H-07	2012	11	7	A24H	LP	7	cancer	0.482	CESC (Cervical squamous cell carcinoma and endocervical adenocarcinoma)
TCGA-FU-A40J-01A-11R-A24H-07	2012	11	7	A24H	FU	7	cancer	0.513	CESC (Cervical squamous cell carcinoma and endocervical adenocarcinoma)
TCGA-EA-A439-01A-11R-A24H-07	2012	11	7	A24H	EA	7	cancer	0.505	CESC (Cervical squamous cell carcinoma and endocervical adenocarcinoma)
TCGA-EA-A3Y4-01A-51R-A24H-07	2012	11	7	A24H	EA	7	cancer	0.439	CESC (Cervical squamous cell carcinoma and endocervical adenocarcinoma)
TCGA-EA-A411-01A-11R-A24H-07	2012	11	7	A24H	EA	7	cancer	0.47	CESC (Cervical squamous cell carcinoma and endocervical adenocarcinoma)
TCGA-LP-A4AX-01A-12R-A24H-07	2012	11	7	A24H	LP	7	cancer	0.421	CESC (Cervical squamous cell carcinoma and endocervical adenocarcinoma)
TCGA-IR-A3LB-01A-11R-A24H-07	2012	11	7	A24H	IR	7	cancer	0.497	CESC (Cervical squamous cell carcinoma and endocervical adenocarcinoma)
TCGA-EA-A556-01A-11R-A26T-07	2013	2	27	A26T	EA	7	cancer	0.553	CESC (Cervical squamous cell carcinoma and endocervical adenocarcinoma)
TCGA-MY-A5BD-01A-11R-A26T-07	2013	2	27	A26T	MY	7	cancer	0.626	CESC (Cervical squamous cell carcinoma and endocervical adenocarcinoma)
TCGA-MY-A5BF-01A-11R-A26T-07	2013	2	27	A26T	MY	7	cancer	0.498	CESC (Cervical squamous cell carcinoma and endocervical adenocarcinoma)
TCGA-HM-A4S6-01A-11R-A26T-07	2013	2	27	A26T	HM	7	cancer	0.441	CESC (Cervical squamous cell carcinoma and endocervical adenocarcinoma)
TCGA-EA-A4BA-01A-21R-A26T-07	2013	2	27	A26T	EA	7	cancer	0.618	CESC (Cervical squamous cell carcinoma and endocervical adenocarcinoma)
TCGA-MU-A51Y-01A-11R-A26T-07	2013	2	27	A26T	MU	7	cancer	0.411	CESC (Cervical squamous cell carcinoma and endocervical adenocarcinoma)
TCGA-FU-A57G-01A-11R-A26T-07	2013	2	27	A26T	FU	7	cancer	0.5	CESC (Cervical squamous cell carcinoma and endocervical adenocarcinoma)
TCGA-EA-A44S-01A-12R-A26T-07	2013	2	27	A26T	EA	7	cancer	0.497	CESC (Cervical squamous cell carcinoma and endocervical adenocarcinoma)
TCGA-EA-A50E-01A-21R-A26T-07	2013	2	27	A26T	EA	7	cancer	0.45	CESC (Cervical squamous cell carcinoma and endocervical adenocarcinoma)
TCGA-MY-A5BF-11A-11R-A26T-07	2013	2	27	A26T	MY	7	normal	0.398	CESC (Cervical squamous cell carcinoma and endocervical adenocarcinoma)
TCGA-MY-A5BE-01A-21R-A26T-07	2013	2	27	A26T	MY	7	cancer	0.349	CESC (Cervical squamous cell carcinoma and endocervical adenocarcinoma)
TCGA-LP-A5U3-01A-11R-A28H-07	2013	4	17	A28H	LP	7	cancer	0.53	CESC (Cervical squamous cell carcinoma and endocervical adenocarcinoma)
TCGA-EA-A5FO-01A-21R-A28H-07	2013	4	17	A28H	EA	7	cancer	0.683	CESC (Cervical squamous cell carcinoma and endocervical adenocarcinoma)
TCGA-JW-A5VJ-01A-11R-A28H-07	2013	4	17	A28H	JW	7	cancer	0.576	CESC (Cervical squamous cell carcinoma and endocervical adenocarcinoma)
TCGA-EA-A5ZE-01A-11R-A28H-07	2013	4	17	A28H	EA	7	cancer	0.423	CESC (Cervical squamous cell carcinoma and endocervical adenocarcinoma)
TCGA-JW-A5VH-01A-11R-A28H-07	2013	4	17	A28H	JW	7	cancer	0.608	CESC (Cervical squamous cell carcinoma and endocervical adenocarcinoma)
TCGA-LP-A5U2-01A-11R-A28H-07	2013	4	17	A28H	LP	7	cancer	0.57	CESC (Cervical squamous cell carcinoma and endocervical adenocarcinoma)
TCGA-JX-A5QV-01A-22R-A28H-07	2013	4	17	A28H	JX	7	cancer	0.542	CESC (Cervical squamous cell carcinoma and endocervical adenocarcinoma)
TCGA-JW-A5VK-01A-11R-A28H-07	2013	4	17	A28H	JW	7	cancer	0.622	CESC (Cervical squamous cell carcinoma and endocervical adenocarcinoma)
TCGA-DS-A5RQ-01A-11R-A28H-07	2013	4	17	A28H	DS	7	cancer	0.506	CESC (Cervical squamous cell carcinoma and endocervical adenocarcinoma)
TCGA-Q1-A5R3-01A-11R-A28H-07	2013	4	17	A28H	Q1	7	cancer	0.531	CESC (Cervical squamous cell carcinoma and endocervical adenocarcinoma)
TCGA-FU-A5XV-01A-11R-A28H-07	2013	4	17	A28H	FU	7	cancer	0.556	CESC (Cervical squamous cell carcinoma and endocervical adenocarcinoma)
TCGA-JW-A5VG-01A-11R-A28H-07	2013	4	17	A28H	JW	7	cancer	0.523	CESC (Cervical squamous cell carcinoma and endocervical adenocarcinoma)
TCGA-JW-A5VI-01A-11R-A28H-07	2013	4	17	A28H	JW	7	cancer	0.482	CESC (Cervical squamous cell carcinoma and endocervical adenocarcinoma)
TCGA-EA-A5ZF-01A-11R-A28H-07	2013	4	17	A28H	EA	7	cancer	0.557	CESC (Cervical squamous cell carcinoma and endocervical adenocarcinoma)
TCGA-EA-A5ZD-01A-11R-A28H-07	2013	4	17	A28H	EA	7	cancer	0.457	CESC (Cervical squamous cell carcinoma and endocervical adenocarcinoma)
TCGA-EA-A5O9-01A-11R-A28H-07	2013	4	17	A28H	EA	7	cancer	0.559	CESC (Cervical squamous cell carcinoma and endocervical adenocarcinoma)
TCGA-Q1-A5R1-01A-11R-A28H-07	2013	4	17	A28H	Q1	7	cancer	0.58	CESC (Cervical squamous cell carcinoma and endocervical adenocarcinoma)
TCGA-Q1-A5R2-01A-11R-A28H-07	2013	4	17	A28H	Q1	7	cancer	0.466	CESC (Cervical squamous cell carcinoma and endocervical adenocarcinoma)
TCGA-JW-A5VL-01A-11R-A28H-07	2013	4	17	A28H	JW	7	cancer	0.49	CESC (Cervical squamous cell carcinoma and endocervical adenocarcinoma)
TCGA-C5-A7CK-01A-11R-A32P-07	2013	9	25	A32P	C5	7	cancer	0.574	CESC (Cervical squamous cell carcinoma and endocervical adenocarcinoma)
TCGA-Q1-A6DT-01A-11R-A32P-07	2013	9	25	A32P	Q1	7	cancer	0.59	CESC (Cervical squamous cell carcinoma and endocervical adenocarcinoma)
TCGA-R2-A69V-01A-11R-A32P-07	2013	9	25	A32P	R2	7	cancer	0.349	CESC (Cervical squamous cell carcinoma and endocervical adenocarcinoma)
TCGA-Q1-A6DV-01A-11R-A32P-07	2013	9	25	A32P	Q1	7	cancer	0.604	CESC (Cervical squamous cell carcinoma and endocervical adenocarcinoma)
TCGA-C5-A7CJ-01A-11R-A32P-07	2013	9	25	A32P	C5	7	cancer	0.412	CESC (Cervical squamous cell carcinoma and endocervical adenocarcinoma)
TCGA-EX-A69L-01A-11R-A32P-07	2013	9	25	A32P	EX	7	cancer	0.413	CESC (Cervical squamous cell carcinoma and endocervical adenocarcinoma)
TCGA-C5-A7CL-01A-11R-A32P-07	2013	9	25	A32P	C5	7	cancer	0.528	CESC (Cervical squamous cell carcinoma and endocervical adenocarcinoma)
TCGA-Q1-A73P-01A-11R-A32P-07	2013	9	25	A32P	Q1	7	cancer	0.531	CESC (Cervical squamous cell carcinoma and endocervical adenocarcinoma)
TCGA-MU-A5YI-01A-11R-A32P-07	2013	9	25	A32P	MU	7	cancer	0.436	CESC (Cervical squamous cell carcinoma and endocervical adenocarcinoma)
TCGA-Q1-A6DW-01A-11R-A32P-07	2013	9	25	A32P	Q1	7	cancer	0.534	CESC (Cervical squamous cell carcinoma and endocervical adenocarcinoma)
TCGA-C5-A7CG-01A-11R-A32P-07	2013	9	25	A32P	C5	7	cancer	0.395	CESC (Cervical squamous cell carcinoma and endocervical adenocarcinoma)
TCGA-Q1-A73Q-01A-21R-A32P-07	2013	9	25	A32P	Q1	7	cancer	0.582	CESC (Cervical squamous cell carcinoma and endocervical adenocarcinoma)
TCGA-EA-A78R-01A-11R-A32P-07	2013	9	25	A32P	EA	7	cancer	0.471	CESC (Cervical squamous cell carcinoma and endocervical adenocarcinoma)
TCGA-Q1-A73O-01A-11R-A32P-07	2013	9	25	A32P	Q1	7	cancer	0.506	CESC (Cervical squamous cell carcinoma and endocervical adenocarcinoma)
TCGA-JW-A69B-01A-11R-A32P-07	2013	9	25	A32P	JW	7	cancer	0.514	CESC (Cervical squamous cell carcinoma and endocervical adenocarcinoma)
TCGA-EX-A69M-01A-11R-A32P-07	2013	9	25	A32P	EX	7	cancer	0.481	CESC (Cervical squamous cell carcinoma and endocervical adenocarcinoma)
TCGA-JX-A3Q0-01A-11R-A32Y-07	2013	10	2	A32Y	JX	7	cancer	0.488	CESC (Cervical squamous cell carcinoma and endocervical adenocarcinoma)
TCGA-EX-A449-01A-11R-A32Y-07	2013	10	2	A32Y	EX	7	cancer	0.626	CESC (Cervical squamous cell carcinoma and endocervical adenocarcinoma)
TCGA-EA-A410-01A-11R-A32Y-07	2013	10	2	A32Y	EA	7	cancer	0.517	CESC (Cervical squamous cell carcinoma and endocervical adenocarcinoma)
TCGA-LP-A4AV-01A-11R-A32Y-07	2013	10	2	A32Y	LP	7	cancer	0.442	CESC (Cervical squamous cell carcinoma and endocervical adenocarcinoma)
TCGA-LP-A4AU-01A-32R-A32Y-07	2013	10	2	A32Y	LP	7	cancer	0.518	CESC (Cervical squamous cell carcinoma and endocervical adenocarcinoma)
TCGA-EX-A3L1-01A-11R-A32Y-07	2013	10	2	A32Y	EX	7	cancer	0.483	CESC (Cervical squamous cell carcinoma and endocervical adenocarcinoma)
TCGA-JX-A3PZ-01A-11R-A32Y-07	2013	10	2	A32Y	JX	7	cancer	0.457	CESC (Cervical squamous cell carcinoma and endocervical adenocarcinoma)
TCGA-DG-A2KJ-01A-11R-A32Y-07	2013	10	2	A32Y	DG	7	cancer	0.471	CESC (Cervical squamous cell carcinoma and endocervical adenocarcinoma)
TCGA-HM-A3JK-01A-11R-A32Y-07	2013	10	2	A32Y	HM	7	cancer	0.423	CESC (Cervical squamous cell carcinoma and endocervical adenocarcinoma)
TCGA-IR-A3LI-01A-11R-A32Y-07	2013	10	2	A32Y	IR	7	cancer	0.691	CESC (Cervical squamous cell carcinoma and endocervical adenocarcinoma)
TCGA-EA-A43B-01A-81R-A32Y-07	2013	10	2	A32Y	EA	7	cancer	0.467	CESC (Cervical squamous cell carcinoma and endocervical adenocarcinoma)
TCGA-Q1-A73R-01A-11R-A33Z-07	2013	10	30	A33Z	Q1	7	cancer	0.598	CESC (Cervical squamous cell carcinoma and endocervical adenocarcinoma)
TCGA-Q1-A73S-01A-11R-A33Z-07	2013	10	30	A33Z	Q1	7	cancer	0.626	CESC (Cervical squamous cell carcinoma and endocervical adenocarcinoma)
TCGA-EA-A6QX-01A-12R-A33Z-07	2013	10	30	A33Z	EA	7	cancer	0.503	CESC (Cervical squamous cell carcinoma and endocervical adenocarcinoma)
TCGA-C5-A7CH-01A-11R-A33Z-07	2013	10	30	A33Z	C5	7	cancer	0.565	CESC (Cervical squamous cell carcinoma and endocervical adenocarcinoma)
TCGA-C5-A7UE-01A-11R-A33Z-07	2013	10	30	A33Z	C5	7	cancer	0.582	CESC (Cervical squamous cell carcinoma and endocervical adenocarcinoma)
TCGA-HM-A6W2-06A-22R-A33Z-07	2013	10	30	A33Z	HM	7	cancer	0.652	CESC (Cervical squamous cell carcinoma and endocervical adenocarcinoma)
TCGA-C5-A7CM-01A-11R-A33Z-07	2013	10	30	A33Z	C5	7	cancer	0.581	CESC (Cervical squamous cell carcinoma and endocervical adenocarcinoma)
TCGA-HM-A6W2-01A-21R-A33Z-07	2013	10	30	A33Z	HM	7	cancer	0.521	CESC (Cervical squamous cell carcinoma and endocervical adenocarcinoma)
TCGA-RA-A741-01A-11R-A33Z-07	2013	10	30	A33Z	RA	7	cancer	0.465	CESC (Cervical squamous cell carcinoma and endocervical adenocarcinoma)
TCGA-LP-A7HU-01A-11R-A33Z-07	2013	10	30	A33Z	LP	7	cancer	0.486	CESC (Cervical squamous cell carcinoma and endocervical adenocarcinoma)
TCGA-FU-A770-01A-11R-A33Z-07	2013	10	30	A33Z	FU	7	cancer	0.564	CESC (Cervical squamous cell carcinoma and endocervical adenocarcinoma)
TCGA-C5-A7X3-01A-11R-A352-07	2013	12	18	A352	C5	7	cancer	0.454	CESC (Cervical squamous cell carcinoma and endocervical adenocarcinoma)
TCGA-UC-A7PF-01A-11R-A352-07	2013	12	18	A352	UC	7	cancer	0.424	CESC (Cervical squamous cell carcinoma and endocervical adenocarcinoma)
TCGA-WL-A834-01A-11R-A352-07	2013	12	18	A352	WL	7	cancer	0.573	CESC (Cervical squamous cell carcinoma and endocervical adenocarcinoma)
TCGA-DS-A7WF-01A-11R-A352-07	2013	12	18	A352	DS	7	cancer	0.564	CESC (Cervical squamous cell carcinoma and endocervical adenocarcinoma)
TCGA-C5-A7CO-01A-11R-A352-07	2013	12	18	A352	C5	7	cancer	0.565	CESC (Cervical squamous cell carcinoma and endocervical adenocarcinoma)
TCGA-DS-A7WH-01A-22R-A352-07	2013	12	18	A352	DS	7	cancer	0.51	CESC (Cervical squamous cell carcinoma and endocervical adenocarcinoma)
TCGA-C5-A7UC-01A-11R-A352-07	2013	12	18	A352	C5	7	cancer	0.62	CESC (Cervical squamous cell carcinoma and endocervical adenocarcinoma)
TCGA-UC-A7PD-01A-11R-A352-07	2013	12	18	A352	UC	7	cancer	0.574	CESC (Cervical squamous cell carcinoma and endocervical adenocarcinoma)
TCGA-JW-A852-01A-11R-A352-07	2013	12	18	A352	JW	7	cancer	0.564	CESC (Cervical squamous cell carcinoma and endocervical adenocarcinoma)
TCGA-DS-A7WI-01A-12R-A352-07	2013	12	18	A352	DS	7	cancer	0.551	CESC (Cervical squamous cell carcinoma and endocervical adenocarcinoma)
TCGA-C5-A7UH-01A-11R-A352-07	2013	12	18	A352	C5	7	cancer	0.524	CESC (Cervical squamous cell carcinoma and endocervical adenocarcinoma)
TCGA-VS-A8EB-01A-11R-A36F-07	2014	1	29	A36F	VS	7	cancer	0.525	CESC (Cervical squamous cell carcinoma and endocervical adenocarcinoma)
TCGA-VS-A8EG-01A-11R-A36F-07	2014	1	29	A36F	VS	7	cancer	0.591	CESC (Cervical squamous cell carcinoma and endocervical adenocarcinoma)
TCGA-XS-A8TJ-01A-11R-A36F-07	2014	1	29	A36F	XS	7	cancer	0.508	CESC (Cervical squamous cell carcinoma and endocervical adenocarcinoma)
TCGA-PN-A8MA-01A-11R-A36F-07	2014	1	29	A36F	PN	7	cancer	0.513	CESC (Cervical squamous cell carcinoma and endocervical adenocarcinoma)
TCGA-C5-A7UI-01A-11R-A36F-07	2014	1	29	A36F	C5	7	cancer	0.469	CESC (Cervical squamous cell carcinoma and endocervical adenocarcinoma)
TCGA-VS-A8EH-01A-11R-A36F-07	2014	1	29	A36F	VS	7	cancer	0.61	CESC (Cervical squamous cell carcinoma and endocervical adenocarcinoma)
TCGA-C5-A7X5-01A-11R-A36F-07	2014	1	29	A36F	C5	7	cancer	0.616	CESC (Cervical squamous cell carcinoma and endocervical adenocarcinoma)
TCGA-MU-A8JM-01A-11R-A36F-07	2014	1	29	A36F	MU	7	cancer	0.5	CESC (Cervical squamous cell carcinoma and endocervical adenocarcinoma)
TCGA-VS-A8EC-01A-11R-A36F-07	2014	1	29	A36F	VS	7	cancer	0.694	CESC (Cervical squamous cell carcinoma and endocervical adenocarcinoma)
TCGA-C5-A7X8-01A-11R-A36F-07	2014	1	29	A36F	C5	7	cancer	0.47	CESC (Cervical squamous cell carcinoma and endocervical adenocarcinoma)
TCGA-VS-A8EJ-01A-11R-A37O-07	2014	2	26	A37O	VS	7	cancer	0.583	CESC (Cervical squamous cell carcinoma and endocervical adenocarcinoma)
TCGA-GH-A9DA-01A-21R-A37O-07	2014	2	26	A37O	GH	7	cancer	0.497	CESC (Cervical squamous cell carcinoma and endocervical adenocarcinoma)
TCGA-VS-A8QF-01A-21R-A37O-07	2014	2	26	A37O	VS	7	cancer	0.493	CESC (Cervical squamous cell carcinoma and endocervical adenocarcinoma)
TCGA-ZJ-A8QR-01A-11R-A37O-07	2014	2	26	A37O	ZJ	7	cancer	0.567	CESC (Cervical squamous cell carcinoma and endocervical adenocarcinoma)
TCGA-2W-A8YY-01A-11R-A37O-07	2014	2	26	A37O	2W	7	cancer	0.556	CESC (Cervical squamous cell carcinoma and endocervical adenocarcinoma)
TCGA-VS-A8Q8-01A-11R-A37O-07	2014	2	26	A37O	VS	7	cancer	0.488	CESC (Cervical squamous cell carcinoma and endocervical adenocarcinoma)
TCGA-C5-A8XK-01A-11R-A37O-07	2014	2	26	A37O	C5	7	cancer	0.558	CESC (Cervical squamous cell carcinoma and endocervical adenocarcinoma)
TCGA-C5-A8YQ-01A-11R-A37O-07	2014	2	26	A37O	C5	7	cancer	0.554	CESC (Cervical squamous cell carcinoma and endocervical adenocarcinoma)
TCGA-MY-A913-01A-11R-A37O-07	2014	2	26	A37O	MY	7	cancer	0.504	CESC (Cervical squamous cell carcinoma and endocervical adenocarcinoma)
TCGA-C5-A905-01A-11R-A37O-07	2014	2	26	A37O	C5	7	cancer	0.612	CESC (Cervical squamous cell carcinoma and endocervical adenocarcinoma)
TCGA-VS-A94W-01A-12R-A37O-07	2014	2	26	A37O	VS	7	cancer	0.452	CESC (Cervical squamous cell carcinoma and endocervical adenocarcinoma)
TCGA-VS-A8QH-01A-11R-A37O-07	2014	2	26	A37O	VS	7	cancer	0.597	CESC (Cervical squamous cell carcinoma and endocervical adenocarcinoma)
TCGA-C5-A8XH-01A-11R-A37O-07	2014	2	26	A37O	C5	7	cancer	0.506	CESC (Cervical squamous cell carcinoma and endocervical adenocarcinoma)
TCGA-C5-A8ZZ-01A-11R-A37O-07	2014	2	26	A37O	C5	7	cancer	0.513	CESC (Cervical squamous cell carcinoma and endocervical adenocarcinoma)
TCGA-VS-A8Q9-01A-12R-A37O-07	2014	2	26	A37O	VS	7	cancer	0.595	CESC (Cervical squamous cell carcinoma and endocervical adenocarcinoma)
TCGA-C5-A8YT-01A-11R-A37O-07	2014	2	26	A37O	C5	7	cancer	0.499	CESC (Cervical squamous cell carcinoma and endocervical adenocarcinoma)
TCGA-C5-A8XI-01A-11R-A37O-07	2014	2	26	A37O	C5	7	cancer	0.511	CESC (Cervical squamous cell carcinoma and endocervical adenocarcinoma)
TCGA-VS-A8QM-01A-11R-A37O-07	2014	2	26	A37O	VS	7	cancer	0.391	CESC (Cervical squamous cell carcinoma and endocervical adenocarcinoma)
TCGA-C5-A8YR-01A-12R-A37O-07	2014	2	26	A37O	C5	7	cancer	0.477	CESC (Cervical squamous cell carcinoma and endocervical adenocarcinoma)
TCGA-C5-A907-01A-11R-A37O-07	2014	2	26	A37O	C5	7	cancer	0.525	CESC (Cervical squamous cell carcinoma and endocervical adenocarcinoma)
TCGA-VS-A8QA-01A-11R-A37O-07	2014	2	26	A37O	VS	7	cancer	0.616	CESC (Cervical squamous cell carcinoma and endocervical adenocarcinoma)
TCGA-EX-A8YF-01A-11R-A37O-07	2014	2	26	A37O	EX	7	cancer	0.489	CESC (Cervical squamous cell carcinoma and endocervical adenocarcinoma)
TCGA-C5-A8XJ-01A-11R-A37O-07	2014	2	26	A37O	C5	7	cancer	0.506	CESC (Cervical squamous cell carcinoma and endocervical adenocarcinoma)
TCGA-VS-A8EI-01A-11R-A37O-07	2014	2	26	A37O	VS	7	cancer	0.492	CESC (Cervical squamous cell carcinoma and endocervical adenocarcinoma)
TCGA-VS-A8EL-01A-11R-A37O-07	2014	2	26	A37O	VS	7	cancer	0.429	CESC (Cervical squamous cell carcinoma and endocervical adenocarcinoma)
TCGA-C5-A901-01A-11R-A37O-07	2014	2	26	A37O	C5	7	cancer	0.513	CESC (Cervical squamous cell carcinoma and endocervical adenocarcinoma)
TCGA-VS-A8EK-01A-12R-A37O-07	2014	2	26	A37O	VS	7	cancer	0.578	CESC (Cervical squamous cell carcinoma and endocervical adenocarcinoma)
TCGA-ZJ-A8QO-01A-11R-A37O-07	2014	2	26	A37O	ZJ	7	cancer	0.429	CESC (Cervical squamous cell carcinoma and endocervical adenocarcinoma)
TCGA-VS-A8QC-01A-11R-A37O-07	2014	2	26	A37O	VS	7	cancer	0.524	CESC (Cervical squamous cell carcinoma and endocervical adenocarcinoma)
TCGA-C5-A902-01A-11R-A37O-07	2014	2	26	A37O	C5	7	cancer	0.518	CESC (Cervical squamous cell carcinoma and endocervical adenocarcinoma)
TCGA-ZJ-A8QQ-01A-11R-A37O-07	2014	2	26	A37O	ZJ	7	cancer	0.579	CESC (Cervical squamous cell carcinoma and endocervical adenocarcinoma)
TCGA-MA-AA41-01A-11R-A38B-07	2014	3	26	A38B	MA	7	cancer	0.561	CESC (Cervical squamous cell carcinoma and endocervical adenocarcinoma)
TCGA-VS-A953-01A-11R-A38B-07	2014	3	26	A38B	VS	7	cancer	0.578	CESC (Cervical squamous cell carcinoma and endocervical adenocarcinoma)
TCGA-4J-AA1J-01A-21R-A38B-07	2014	3	26	A38B	4J	7	cancer	0.548	CESC (Cervical squamous cell carcinoma and endocervical adenocarcinoma)
TCGA-VS-A94Z-01A-11R-A38B-07	2014	3	26	A38B	VS	7	cancer	0.41	CESC (Cervical squamous cell carcinoma and endocervical adenocarcinoma)
TCGA-EA-A97N-01A-11R-A38B-07	2014	3	26	A38B	EA	7	cancer	0.516	CESC (Cervical squamous cell carcinoma and endocervical adenocarcinoma)
TCGA-C5-A7XC-01A-11R-A38B-07	2014	3	26	A38B	C5	7	cancer	0.465	CESC (Cervical squamous cell carcinoma and endocervical adenocarcinoma)
TCGA-VS-A94X-01A-11R-A38B-07	2014	3	26	A38B	VS	7	cancer	0.576	CESC (Cervical squamous cell carcinoma and endocervical adenocarcinoma)
TCGA-MA-AA3Z-01A-11R-A38B-07	2014	3	26	A38B	MA	7	cancer	0.538	CESC (Cervical squamous cell carcinoma and endocervical adenocarcinoma)
TCGA-JW-AAVH-01A-11R-A38B-07	2014	3	26	A38B	JW	7	cancer	0.613	CESC (Cervical squamous cell carcinoma and endocervical adenocarcinoma)
TCGA-MA-AA3W-01A-11R-A38B-07	2014	3	26	A38B	MA	7	cancer	0.433	CESC (Cervical squamous cell carcinoma and endocervical adenocarcinoma)
TCGA-VS-A954-01A-11R-A38B-07	2014	3	26	A38B	VS	7	cancer	0.534	CESC (Cervical squamous cell carcinoma and endocervical adenocarcinoma)
TCGA-MA-AA3Y-01A-11R-A38B-07	2014	3	26	A38B	MA	7	cancer	0.437	CESC (Cervical squamous cell carcinoma and endocervical adenocarcinoma)
TCGA-VS-A94Y-01A-11R-A38B-07	2014	3	26	A38B	VS	7	cancer	0.528	CESC (Cervical squamous cell carcinoma and endocervical adenocarcinoma)
TCGA-VS-A952-01A-11R-A38B-07	2014	3	26	A38B	VS	7	cancer	0.622	CESC (Cervical squamous cell carcinoma and endocervical adenocarcinoma)
TCGA-MA-AA42-01A-12R-A38B-07	2014	3	26	A38B	MA	7	cancer	0.393	CESC (Cervical squamous cell carcinoma and endocervical adenocarcinoma)
TCGA-UC-A7PG-01A-11R-A42S-07	2014	6	18	A42S	UC	7	cancer	0.542	CESC (Cervical squamous cell carcinoma and endocervical adenocarcinoma)
TCGA-MA-AA3X-01A-22R-A42S-07	2014	6	18	A42S	MA	7	cancer	0.458	CESC (Cervical squamous cell carcinoma and endocervical adenocarcinoma)
TCGA-UC-A7PG-06A-11R-A42S-07	2014	6	18	A42S	UC	7	cancer	0.475	CESC (Cervical squamous cell carcinoma and endocervical adenocarcinoma)
TCGA-UC-A7PI-01A-11R-A42S-07	2014	6	18	A42S	UC	7	cancer	0.617	CESC (Cervical squamous cell carcinoma and endocervical adenocarcinoma)
TCGA-VS-A9UT-01A-11R-A42T-07	2014	6	18	A42T	VS	7	cancer	0.372	CESC (Cervical squamous cell carcinoma and endocervical adenocarcinoma)
TCGA-VS-A9UD-01A-11R-A42T-07	2014	6	18	A42T	VS	7	cancer	0.453	CESC (Cervical squamous cell carcinoma and endocervical adenocarcinoma)
TCGA-VS-A9UJ-01A-11R-A42T-07	2014	6	18	A42T	VS	7	cancer	0.658	CESC (Cervical squamous cell carcinoma and endocervical adenocarcinoma)
TCGA-VS-A9UB-01A-22R-A42T-07	2014	6	18	A42T	VS	7	cancer	0.448	CESC (Cervical squamous cell carcinoma and endocervical adenocarcinoma)
TCGA-ZX-AA5X-01A-11R-A42T-07	2014	6	18	A42T	ZX	7	cancer	0.395	CESC (Cervical squamous cell carcinoma and endocervical adenocarcinoma)
TCGA-VS-A958-01A-11R-A42T-07	2014	6	18	A42T	VS	7	cancer	0.436	CESC (Cervical squamous cell carcinoma and endocervical adenocarcinoma)
TCGA-VS-A959-01A-11R-A42T-07	2014	6	18	A42T	VS	7	cancer	0.5	CESC (Cervical squamous cell carcinoma and endocervical adenocarcinoma)
TCGA-ZJ-AAXU-01A-11R-A42T-07	2014	6	18	A42T	ZJ	7	cancer	0.486	CESC (Cervical squamous cell carcinoma and endocervical adenocarcinoma)
TCGA-VS-A9UU-01A-11R-A42T-07	2014	6	18	A42T	VS	7	cancer	0.602	CESC (Cervical squamous cell carcinoma and endocervical adenocarcinoma)
TCGA-ZJ-AB0I-01A-11R-A42T-07	2014	6	18	A42T	ZJ	7	cancer	0.548	CESC (Cervical squamous cell carcinoma and endocervical adenocarcinoma)
TCGA-VS-A9UZ-01A-11R-A42T-07	2014	6	18	A42T	VS	7	cancer	0.553	CESC (Cervical squamous cell carcinoma and endocervical adenocarcinoma)
TCGA-VS-A9V5-01A-11R-A42T-07	2014	6	18	A42T	VS	7	cancer	0.597	CESC (Cervical squamous cell carcinoma and endocervical adenocarcinoma)
TCGA-ZJ-AAXI-01A-11R-A42T-07	2014	6	18	A42T	ZJ	7	cancer	0.591	CESC (Cervical squamous cell carcinoma and endocervical adenocarcinoma)
TCGA-VS-A9U6-01A-11R-A42T-07	2014	6	18	A42T	VS	7	cancer	0.504	CESC (Cervical squamous cell carcinoma and endocervical adenocarcinoma)
TCGA-VS-A9V4-01A-12R-A42T-07	2014	6	18	A42T	VS	7	cancer	0.611	CESC (Cervical squamous cell carcinoma and endocervical adenocarcinoma)
TCGA-ZJ-AAX4-01A-11R-A42T-07	2014	6	18	A42T	ZJ	7	cancer	0.447	CESC (Cervical squamous cell carcinoma and endocervical adenocarcinoma)
TCGA-VS-A9UP-01A-11R-A42T-07	2014	6	18	A42T	VS	7	cancer	0.664	CESC (Cervical squamous cell carcinoma and endocervical adenocarcinoma)
TCGA-VS-A9UL-01A-11R-A42T-07	2014	6	18	A42T	VS	7	cancer	0.693	CESC (Cervical squamous cell carcinoma and endocervical adenocarcinoma)
TCGA-MA-AA43-01A-11R-A42T-07	2014	6	18	A42T	MA	7	cancer	0.524	CESC (Cervical squamous cell carcinoma and endocervical adenocarcinoma)
TCGA-VS-A9U5-01A-11R-A42T-07	2014	6	18	A42T	VS	7	cancer	0.517	CESC (Cervical squamous cell carcinoma and endocervical adenocarcinoma)
TCGA-VS-A9UH-01A-11R-A42T-07	2014	6	18	A42T	VS	7	cancer	0.369	CESC (Cervical squamous cell carcinoma and endocervical adenocarcinoma)
TCGA-VS-A9UC-01A-11R-A42T-07	2014	6	18	A42T	VS	7	cancer	0.488	CESC (Cervical squamous cell carcinoma and endocervical adenocarcinoma)
TCGA-ZJ-AAXD-01A-21R-A42T-07	2014	6	18	A42T	ZJ	7	cancer	0.532	CESC (Cervical squamous cell carcinoma and endocervical adenocarcinoma)
TCGA-VS-A9V2-01A-11R-A42T-07	2014	6	18	A42T	VS	7	cancer	0.477	CESC (Cervical squamous cell carcinoma and endocervical adenocarcinoma)
TCGA-ZJ-AAXN-01A-11R-A42T-07	2014	6	18	A42T	ZJ	7	cancer	0.501	CESC (Cervical squamous cell carcinoma and endocervical adenocarcinoma)
TCGA-VS-A9UO-01A-11R-A42T-07	2014	6	18	A42T	VS	7	cancer	0.663	CESC (Cervical squamous cell carcinoma and endocervical adenocarcinoma)
TCGA-ZJ-AAXB-01A-11R-A42T-07	2014	6	18	A42T	ZJ	7	cancer	0.577	CESC (Cervical squamous cell carcinoma and endocervical adenocarcinoma)
[truncated: 9,025 more rows]
